# Supplementary material for: NGSpeciesID: DNA barcode and amplicon consensus generation from long‐read sequencing data
Source: Ecol Evol. 2021 Jan 11;11(3):1392–8. doi: 10.1002/ece3.7146 (PMC7863402; doi:10.1002/ece3.7146)
Supplement: Supplementary file 1 — Supplementary Materials [file ECE3-11-1392-s001.zip]

Archive with 14 entries (14 files):
- ece37146-sup-0001-FileS1.docx
- ece37146-sup-0002-FileS2.fasta
- ece37146-sup-0003-FileS3.fasta
- ece37146-sup-0004-FileS4.fasta
- ece37146-sup-0005-FileS5.fasta
- ece37146-sup-0006-FileS6.fasta
- ece37146-sup-0007-FileS7.fasta
- ece37146-sup-0008-FileS8.fasta
- ece37146-sup-0009-FileS9.fasta
- ece37146-sup-0010-FileS10.fasta
- ece37146-sup-0011-FileS11.fasta
- ece37146-sup-0012-FileS12.fasta
- ece37146-sup-0013-FileS13.fasta
- ece37146-sup-0014-FileS14.pdf
