# Supplementary material for: NGSpeciesID: DNA barcode and amplicon consensus generation from long‐read sequencing data
Source: Ecol Evol. 2021 Jan 11;11(3):1392–8. doi: 10.1002/ece3.7146 (PMC7863402; doi:10.1002/ece3.7146)
Supplement: Supplementary file 1 — Supplementary Materials [file ECE3-11-1392-s001.zip › ece37146-sup-0002-FileS2.fasta]

>16416_Sanger
---------------------------------------------------------------------------------------------------------------------------------------------------------------------------------------------------------------------------------------------------------------------------------------------------------------------------------------------------------------------------------------------------------------------------------------------------------------------------------------------------------------------------------------------------------------------------------------------------------------------------------------------------------------------------------------------------------------------------------------------------------------------------------------------------------------------------------------------------------------------------------------------------------------------------------------------------------------------------------------------------------------------------------------------------------------------------------------------------------------------------------------------------------------------------------------------------------------------------------------------------------------------------------------------------------------------------------------------------------------------------------------------------------------------------------------------------------------------------------------------------------------------------------------------------------------------------------------------------------------------------------------------------------------------------------------------------------------------------------------------------------------------------------------------------------------------------------------------------------------------------------------------------------------------------------------------------------------------------------------------------------------------------------------------------------------------------------------------------------------------------------------------------------------------------------------------------------------------------------------------------------------------------------------------------------------------------------------------------------------------------------------------------------------------------------------------------------------------------------------------------------------------------------------------------------------------------------------------------------------------------------------------------------------------------------------------------------------------------------------------------------------------------------------------------------------------------------------------------------------------------------------------------------------------------------------------------------------------------------------------------------------------------------------------------------------------------------------------------------------------------------------------------------------------------------------------------------------------------------------------------------------------------------------------------------------------------------------------------------------------------------------------------------------------------------------------------------------------------------------------------------------------------------------------------------------------------------------------------------------------------------------------------------------------------------------------------------------------------------------------------------------------------------------------------------------------------------------------------------------------------------------------------------------------------------------------------------------------------------------------------------------------------------------------------------------------------------------------------------------------------------------------------------------------------------------------------------------------------------------------------------------------------------------------------------------------------------------------------------------------------------------------------------------------------------------------------------------------------------------------------------------------------------------------------------------------------------------------------------------------------------------------------------------------------------------------------------------------------------------------------------------------------------------------------------------------------------------------------------------------------------------------------------------------------------------------------------------------------------------------------------------------------------------------------------------------------------------------------------------------------------------------------------------------------------------------------------------------------------------------------------------------------------------------------------------------------------------------------------------------------------------------------------------------------------------------------------------------------------------------------------------------------------------------------------------------------------------------------------------------------------------------------------------------------------------------------------------------------------------------------------------------------------------------------------------------------------------------------------------------------------------------------------------------------------------------------------------------------------------------------------------------------------------------------------------------------------------------------------------------------------------------------------------------------------------------------------------------------------------------------------------------------------------------------------------------------------------------------------------------------------------------------------------------------------------------------------------------------------------------------------------------------------taaaagtcgtaacaaggtttccgtaggtgaacctgcggaaggatcattattgaataaacttgaacagtctgttgctgg-cccccttgggggtacgtgcacgcttgtcatctttacttctccaactgtgcacatgctgtagatctgggagccc-tttttattcttgaatagattgaggattgctgcactcgagtgtcggctttgccttgcgtttccagatctatgttttcttcacaatctcagaatatgtctagaatgttgaattggatgataataatatacaactttcagcaacggatctcttggctctcgcatcgatgaagaacgcagcgaaatgcgataagtaatgtgaattgcagaattcagtgaatcatcgaatctttgaacgcatcttgcgctccttggtattccgaggagcatgcctgtttgagtgtcatttgagttctcaaaccatgctgatttcattggcatggctttggatat-gggggtttttgtttgcaggcttctgaaaattgaagtcagctcccctgaaattcattagtggtatctgagcagagactacttacaggtgtgataatcatctatctacgcctcggtatgctgcatgaaacagattgcaccgctcataacgagtgaaatatttgacaagtttgacctcaaatcaggtaggactacccgctgaacttaagcatatcaataagcggaggaaaagaaactaacaaggattcccctag---------------------------------------------------------------------------------------------------------------------------------------------------------------------------------------------------------------------------------------------------------------------------------------------------------------------------------------------------------------------------------------------------------------------------------------------------------------------------------------------------------------------------------------------------------------------------------------------------------------------------------------------------------------------------------------------------------------------------------------------------------------------------------------------------------------------------------------------------------------------------------------------------------------------------------------------------------------------------------------------------------------------------------------------------------------------------------------------------------------------------------------------------------------------------------------------------------------------------------------------------------------------------------------------------------------------------------------------------------------------------------------------------------------------------------------------------------------------------------------------------------------------------------------------------------------------------------------------------------------------------------------------------------------------------------------------------------------------------------------------------------------------------------------------------------------------------------------------------------------------------------------------------------------------------------------------------------------------------------------------------------------------------------------------------------------------------------------------------------------------------------------------------------------------------------------------------------------------------------------------
>16416_ONT_NGSpeciesID_Medaka
ttgactgtctaattaaaacatagcattgcgatggccagaaagtggtgttgacgcaatgtgatttctgcccagtgctctgaatgtcaaagtgaagaaattcaaccaagcgcgggtaaacggcgggagtaactatgactctcttaaggtagccaaatgcctcgtcatctaattagtgacgcgcatgaatggattaacgagattcccactgtccctatctactatctagcgaaaccacagccaagggaacgggcttggcagaatcagcggggaaagaagaccctgttgagcttgactctagtttgacattgtgaaaagacatagagggtgtagcataagtgggagcttcggcgccgttgaaataccactacctttatcgtcttttttacttattcaatgaggcggagctgagatgaaagtctcaccttttggcttcaaggtcttttacaggccgatccgggttgaagacattgtcaggtggggagtttggctggggcggcacatctgttaaaagataacgcaggtgtcctaagggggactcatggagaacagaaatctccagtagaacaaaagggtaaaagtccccttgattttgattttcagtgtgaatacaaaccatgaaagtgtggcctatcgatcctttagtccctcagcatttgaggctagaggtgccagaaaagttaccacagggataactggcttgtggcagccaagcgttcatagcgacgttgcttttttgatccttcgatgtcggctcttcctatcataccgaagcagaattcggtaagcgttggattgttcacccactaatagggaacgtgagctgggtttagaccgtcgtgagacaggttagttttaccctactgatggagtgttatcgtaatagtaattgaacttagtacgagaggaaccgttcattcagatatttggtatttgcgcctgtccgatcgggcaatggcgcgaagctatcatctgctggattatggctgaacgcctctaagtcagaatccgtgctagagacgatgatgttggtcccgcacattgaacttgagttcagatagagctttgctcgtgcaccaaatcagacaggttgggctgtcattgcggaaatgcagtggtggtttgcttgtgaattgtaattatcatatgggcgggggtgaatcctttgcagacgacttgaatgggaacggggtactgtaagcggtagagtagccttgttgctacgatccgctgaggttaagcccttgttctaaagatttgtttaactatacaatgttaaacctttcttttttttttgctcagattttacttgagggctggtcttttggatgtgagtccttttacattcatttcatagattgggatgacccttgtttctcttccccgtcttacacgaccttgctgagatgcagagtgtttgtgacccctcgggttcaaacagacagcgcttgccagtgctgcacatgctgaatttctactattctttctgcccttgaaagcaacagctgatgtcatttcaggatctgttgtagttgttacatgaaaaaggtgagagtgagagatccgattttgagcatgatgaaaagaaatgtccgcattcgcagtttccactctagcatccagagagcaactcccccagtgcagaacgctttacatt-ccccttgattttgctgaacccaaaaagcataagaccaggtgtgggccaccaattcaaattggcgcgctgagcggaaagcgggggtcgatgccatgagagactaataaatgtgaccttcctttggatgtctgagctcattattagttcgactgtccttgttatggatgactgacttctttgttttccaggtggcggtgttgtacaattaatattacgcagtgtttgtagttggtttataaaagtcatttttttgcctttggagtgtttagggctggtcaaatgcaaagtttgtacatcacatcacatatatatataataaataaatgaaccatatatatatgaggtttggcgcgtctgaggtatccacggccataggactctgaaagcaccgcatcccgtccgatctgcgcagttaaccagagtgccgcccagttagtaccacggtgggggaccacgcgggaatcctgggtgctgtggtttttttaaaaaatcacttttttgttttgtttagggcaggccaaatggacttggctatctgaacctataacctaacctaacctaaccacctaacctaatctaacctaatctgtaacttgttagttacactagttaggtacagagtcagattagctggaaataagtggttgggttagttgagctggtaggttaggttaggttagatcagttgggtcaggttaggttgggtcaggtggcaggttaggttaggctaggttaggttaggttaggttaggttagttaggtt----ataggttaggttagctatggttaggttaggttagttaggtcagttcaggtcaggtcaggtcaggttagcttagattgactgggctagtcagattataggattttgttttgtctagggcaggtcaaaaggagactgtagtctaggtctagctaatgtaatcctaacattgtgtttgtctctgtgtgcaaatgcaacttgtggcatctgggactagaatttcatcccttgccctcttgatctagagttgtcccgcctttttttggatgtttagggctggtcaagtcatctttgccaaacattcatgattggtccctctccaaacagtaaaggttttgatctcatagactaagagagtaggaaaggcaagagggagaggagaggagagcaagaatatgggtaaggataagaggcaatgggaaagagaaagaatgaccaaaaagaaaggatctagaagataaatctggacagagagagaggaaaggaaacaggacaggacagagagatccttcaccaatgagctggaagagggcaagggaagaggagagaaggatcagcagccttctattgacccaataaaggacttctcattcaccaaacacatgtatgctacacccaccagcactcggcaagctgggcacagaacacagaacaggccagaaaagaaagcaagcaaagttgaggggcttgcagcccagctttcatgtgtgtaaacacatgtttctggaatttctcagccaaaacctcatcattttgcctcaaaaaaaaaatatgggaagatcatacatgcattccctagagctccagatagttttttgtggtgtttggagagtgtttgtgcagctccaatttcaaacgcgatatagtggacacactttgtcacgcctcgcggggatcagacacaacaagaccaaacaaagcaggtttcctactacaagaaggaagagtctgaagagtcgggcaacctgaaatgcaattcaagttggtctggcctagtagggctgtaaacttcagtgttgaacaagtttgctagtagagtttgtatggtatcttgaaaggggt--aaaagtctgaacaggcacaagccttagtaacactctaaccttttattgaaagagaccaatacaaaggacttgaaagcagctcaagtagattaagcatatctggacaagtgtgctagtagagtgtgtgtggtatcttgaaagggataaaagtctgaacaggcacaagccttagtaacaccataacctttgagaccaatgcagcagacttgaaagcagctcaagtaggataagcaggctagtagagcaggcttgaaagtgggccttagtaggatttgtaaatcacaagtctgaactcagcaacactagtagagcagtcttgaaagcaaccttttgattacagatctgaacaaagtgtgccagtagag-aaaaaaaatgttcagtggtcctttaaaccattgacaacagacttgaaaagctgcttcaagtaggatctgaaagatgttggttagattttatgtaaagggttgaaatgtcgagagcagtgtaatgtgctcttgatttagtatgcctttgctcttgttgaaagggattgactggcttgttctgtgccgaatcaatgatgcatttctgtaaaacacaggctatgctgatttgggatgaacttttgagccctgacctggtgcttgaccttcaagcaagtcgatgcaaaatcaagtacatacattttgtgcttgtaaagagcaagggggggatgtggactgcttgctgatagccaagcttgttgcaattagtacagttgagaatccaccgtgacttggcgaacaacaggagttgcttttgctggttgcaggtagttctcttggaagaccatgatccttgtcgtaaagacaagaggaaatggctctgaataatgtgagatcggggaacaaggcggtttcaatttgtggtcaaaagactctagtagctcatgtgaacggtcattgactaggattgaaatgtgttcagatcagagaaatgaactcccactgagaaaggaccaagtccgagtattcggtgcaaggctttgctgtgtcaaggtcgaggaaagtagttacctggttgatcctgccagtagtcatatgcttgtctcaaagattaagccatgcatgtctaagtataaacaaatttgtactgtgaaactgcgaatggctcattaaatcagttatagtttatttgatgttacattgctacatggataactgtggtaattctagagctaatacatgcaatcaagccccaacttctggaaggggtgtatttattagataaaaaaccaacgcggctcgccgctcccttggtgattcataataacttctcgaatcgcatggccttgtgccggtgatgcttcattcaaatatctgccctatcaactttcgatggtaggatagaggcctaccatggtttcaacgggtaacggggaataagggttcgattccggagagggagcctgagaaacggctaccacatccaaggaaggcagcaggcgcgcaaattacccaatcccgacacggggaggtagtgacaataaataacaatatagggctctttcgggtcttataattggaatgagtacaatttaaatcccttaacgaggaacaattggagggcaagtctggtgccagcagccgcggtaattccagctccaatagcgtatattaaagttgttgcagttaaaaagctcgtagttgaacttcaggcctggctgggcggtcggcttatcggcttgtactgtctggctgggccttacttcttggtgagctggtgtgtcctttattgggtgcgtcggtgaaccaggacctttaccttgagaaaattagagtgttcaaagcaggcctatgcccgaatacattagcatggaataataaaataggacgtgcggttctattttgttggtttctagagtcgccgtaatgattaatagggatagttgggggcattggtattgagtcgctagaggtgaaattcttggattgactcaagaccaactattgcgaaagcatttgccaaggatgttttcattaatcaagaacgaaggttaggggatcgaaaacgattagataccgttgtagtcttaacagtaaactatgccgactagggatcgggcgacctcaatttttatgtgtcgctcggcaccttacgagaaatcaaagtctttgggttctggggggagtatggtcgcaaggctgaaacttaaaggaattgacggaagggcaccaccaggtgtggagcctgcggcttaatttgactcaacacggggaaactcaccaggtccagacataactaggattgacagattgatagctctttcatgattttatgggtggtggtgcatggccgttcttagttggtggagtgatttgtctggttaattccgataacgaacgagaccttaacctgctaaatagccagatcggcttttgctggtcgctggcttcttagagggactgtcagcgtgtagctgacggaagtttgaggcaataacaggtctgtgatgcccttagatgttctgggccgcacgcgcgctacactgacagagccagcgagttttttcaccttggccggaaggtctgggtaatcttgtgaaactctgtcgtgctggggatagagcattgcaattattgctcttcaacgaggaatacctagtaagcgtgagtcatcagctcgcgttgattacgtccctgccctttgtacacaccgcccgtcgctactaccgattgaatggcttagtgaggtctccggattggctttggggatccggcaacggaaccctgttgctgagaagttgatcaaacttggtcatttagaggaagtaaaagtcgtaacaaggtttccgtaggtgaacctgcggaaggatcattattgaataaacttgaacaggctgttgctggccccccttgggggtacgtgcacgcttgtcatctttacttctccaactgtgcacatgctgtagatctgggagcccttttttattcttgaatagattgaggattgctgcactcgagtgtcggctttgccttgcgtttccagatctatgttttcttcacaatctcagaatatgtctagaatgttgaattggatgataataatatacaactttcagcaacggatctcttggctctcgcatcgatgaagaacgcagcgaaatgcgataagtaatgtgaattgcagaattcagtgaatcatcgaatctttgaacgcatcttgcgctccttggtattccgaggagcatgcctgtttgagtgtcatttgagttctcaaaccatgctgatttcattggcatggctttggatatggggggtttttgtttgcaggcttctgaaaattgaagtcagctcccctgaaattcattagtggtatctgagcagagactacttacaggtgtgataatcatctatctacgcctcggtatgctgcatgaaacagattgcaccgctcataacgagtgaaatatttgacaagtttgacctcaaatcaggtaggactacccgctgaacttaagcatatcaataagcggaggaaaagaaactaacaaggattcccctagtaactgcgagtgaagcgggaaaagctcaaatttgaaatctggcggttcttgaccgtccgagttgtaatctagagaagtgttacctgtgctggaccgtgtaaaagtctcctggaatggagcatcatagagggtgagaatcccgtctttgacatggacaaccggtgcatcgtggtgcgctctcaaagagtcgagttgtttgggaatgcagctcaaaatgggtggtaaatgccatctaaagctaaatattggcgagagaccgatagcgaacaagtaccgtgagggaaagatgaaaagcactttggaaagagagttaaacagtacgtgaaattgctgaaagggaaacgcttgaagtcagtcacgttggctggaaatcagccttgcttctgcttggtgtactttctggtcgacgggtcagcatcaattttgaccgctggaaaaagtctttgggaatgtggcatcttcggatgtgttatagcccatcgtcgcatgcagcggtcgggattgaggaactcagcacgccgcaaggccgggtttcgaccacgttcgtgcttaggatgctggcataatggctttaatcgacccgtcttgaaacacggaccaaggagtctaacatgcctgcgagtgtttgggtggaaaacccatgcgcgcaatgaaagtgaaagttgagatccctgtaaaaggagagcattgacgcccggaccagaccttctgtgaaggatccgcggtagagcatgcatgttgggacccgaaagatggtgaactatgcctgaatagggtgaagccagaggaaactctggtggaggctcgtagcgattctgacgtgcaaatcgatcgtcaaatttgggtataggggcgaaagactaatcgaaccatctagtagctggttcctgccgaagtttccctcaggatagcagaaactcatatcagatttatgtggtaaagcgaatgattagaggccttggggttgaaacaaccttaacctattctcaaactttaaatatgtaagaacgagccgtctcttgactggaccgctcgatgattgagagtttctagtgggccatttttggtaagcagaactggcgatgcgggatgaaccgaacgcgaggttaaggtgccggaattcacgctcatcagacaccacaaaaggtgttagttcatctagacagcaggacggtggccatggaagtcggaatccgctaaggagtgtgtaacaactcacctgccgaatgaactagccctgaaaatggatggcgcttaagcgtgatacccatacctcgccgtcagtgttgaagtgacgcactgacgagtaggcaggcgtggaggtcagtgaagaagcctaggcagcgatgctgggtgaaacggcctctagtgcagatcttggtggtagtagcaaatattcaagtgagaaccttgaagactgaagtggagaaaggttccatggtaacagcagttggacatgggtcagtcgatcctaagaga-tagggaagctccgtttcaaagcgcacgattcttcgtgccgcctatcgaaagggaatccggttaaaattccggaaccaggatgtggatctttaacggcaacgtaactgaacttggagacattggca-ggggccccgggaagagttatcttttctccttaacagtctaccaccctgaaatcaatttgtttggagctagggttcaatggctggtagagcacaacacttctgttgtgtccggtgcgttcctgacaatccttgaaaatccaagggaatgaataactttcacacctggtcgtactcataaccgcagcaggtctccaaggtgaacagcctctagttgatagaacaatgtagataagggaagtcggcaaaatagatccgtaacttcgggaaaaggattggctctaatgcttgggtgtatcgggcctcggtaagaagccctggaaccaggtgaggactgctggttcgccggtggactttgccaggatctggt-ggggacgaccttggctgccttcgggcgtctggtgcacgcttaacaagcgaattagaactggtacggacaaggggaatctgaagctcagctaataggaaccctctgacttggaacctcggttcgaagcaaagctggatgccagcatacccaactgcagccatacgtacctgaacggcacaacaa
>16416_ONT_NGSpeciesID_Racon
--gactgtctaattaaaacatagcattgcgatggccagaaagtggtgttgacgcaatgtgatttctgcccagtgctctgaatgtcaaagtgaagaaattcaaccaagcgcgggtaaacggcgggagtaactatgactctcttaaggtagccaaatgcctcgtcatctaattagtgacgcgcatgaatggattaacgagattcccactgtccctatctactatctagcgaaaccacagccaagggaacgggcttggcagaatcagcggggaaagaagaccctgttgagcttgactctagtttgacattgtgaaaagacatagagggtgtagcataagtgggagcttcggcgccgttgaaataccactacctttatcgtc--ttttacttattcaatgaggcggagctgagatgaaagtctcaccttttggcttcaaggtcttttacaggccgatccgggttgaagacattgtcaggtggggagtttggctggggcggcacatctgttaaaagataacgcaggtgtcctaagggggactcatggagaacagaaatctccagtagaacaaaagggtaaaagtccccttgattttgattttcagtgtgaatacaaaccatgaaagtgtggcctatcgatcctttagtccctcagcatttgaggctagaggtgccagaaaagttaccacagggataactggcttgtggcagccaagcgttcatagcgacgttgc-tttttgatccttcgatgtcggctcttcctatcataccgaagcagaattcggtaagcgttggattgttcacccactaatagggaacgtgagctgggtttagaccgtcgtgagacaggttagttttaccctactgatggagtgttatcgtaatagtaattgaacttagtacgagaggaaccgttcattcagatatttggtatttgcgcctgtccgatcgggcaatggcgcgaagctatcatctgctggattatggctgaacgcctctaagtcagaatccgtgctagagacgatgatgttggtcccgcacattgaacttgagttcagatagagctttgctcgtgcaccaaatcagacaggttgggctgtcattgcggaaatgcagtggtggtttgcttgtgaattgtaattatcatatgggcgggggtgaatcctttgcagacgacttgaatgggaacggggtactgtaagcggtagagtagccttgttgctacgatccgctgaggttaagcccttgttctaaagatttgtttaactatacaatgttaaacctttcttttttttttgctcagattttacttgagggctggtcttttggatgtgagtccttttacattcatttcatagattgggatgacccttgtttctcttccccgtcttacacgaccttgctgagatgcagagtgtttgtgacccctcgggttcaaacagacagcgcttgccagtgctgcacatgctgaatttctactattctttctgcccttgaaagcaacagctgatgtcatttcaggatctgttgtagttgttacatgaaaaaggtgagagtgagagatccgattttgagcatgatgaaaagaaatgtccgcattcgcagtttccactctagcatccagagagcaact-ccccagtgcagaacgctttacatt-ccccttgattttgctgaaccc-aaaagcataagaccaggtgtgggccaccaattcaaattggcgcgctgagcggaaagcgggggtcgatgccatgagagactaataaatgtgaccttcctttggatgtctgagctcattattagttcgactgtccttgttatggatgactgacttctttgttttccaggtggcggtgttgtacaattaatattacgcagtgtttgtagttgg-ttataaaagtca-ttttttgcctttggagtgtttagggctggtcaaatgcaaagtttgtacatcacatcacatatatatataataaataaatgaaccatatatatatgaggtttggcgcgtctgaggtatccacggccataggactctgaaagcaccgcatcccgtccgatctgcgcagttaaccagagtgccgcccagttagtaccacggt-ggggaccacgcgggaatcctgggtgctgtggtttttttaaaaatcactttttttgttttgtttagggcaggccaaatggacttggctatctgaacctataacctaacctaacctaac--cctaacctaatctaacctaatctgtaacttgttagttacactagttaggtacagagtcagattagctggaaataagtggttgggttagttgagctag---gttaggttaggttagatcagttgggtcaggttaggttgggtcaggt--taggttaggttaggttaggttaggttaggttaggttaggttaggtagggttaggttaggttaggttagctatggttaggttaggttagttaggtcagttcaggtcaggtcaggtcaggttagcttagattgactgggctagtcagattataggattttgttttgtctagggcaggtcaaaaggagactgtagtctaggtctagctaatgtaatcctaacattgtgtttgtctctgtgtgcaaatgcaacttgtggcatctgggactagaatttcatcccttgccctcttgatctagagttgtccgctttttttttggatgtttagggctggtcaagtcatctttgccaaacattcatgattggtccctctccaaacagtaaaggttttgatctcatagactaagagagtaggaaaggcaagagggagaggagaggagagcaagaatatgggtaaggataa-aggcaatgggaaagagaaagaatgaccaaaaagaaaggatctagaagataaatctggac--agagagaggaaaggaaacaggacaggacagagagatccttcaccaatgagctggaagagggcaagggaagaggagagaaggatcagcagccttctattgacccaataaaggacttctcattcaccaaacacatgtatgctacacccaccagcactcagcaagctgggcacagaacacagaacaggccagaaaagaaagcaagcaaagttgaggggcttgcagcccagctttcatgtgtgtaaacacatgtttctggaatttctcagccaaaacctcatcattttgcctcaaaaaaaaaatatgagaagatcatacatgcattccctagagctccagatag-tttttgtggtgtttggagagtgtttgtgcagctccaatttcaaacgcgatatagtggacacactttgtcacgcctcgcggggatcagacacaacaagaccaaacaaagcaggtttcctactacaagaaggaagagtctgaagagtcgggcaacctgaaatgcaattcaagttggtctggcctagtagggctgtaaacttcagtgttgaacaagtttgctagtagagtttgtatggtatcttgaaaggggtaaaaaagtctgaacaggcacaagccttagtaacactctaaccttttattgaaagagaccaatacaaaggacttgaaagcagctcaagtagattaagcatatctggacaagtgtgctagtagagtgtgtgtggtatcttgaaagggataaaagtctgaacaggcacaagccttagtaacaccataacctttgagaccaatgcagcagacttgaaagcagctcaagtaggataagcaggctagtagagcaggcttgaaagtgggccttagtaggatttgtaaatcacaagtctgaactcagcaacactagtagagcagtcttgaaagcaaccttttgattacagatctgaacaaagtgtgccagtagagaaaaaaaaatgttcagtggtcctttaaaccattgacaacagacttgaaaagctgcttcaagtaggatctgaaagatgttggttagattttatgtaaa-ggttgaaatgtcgagagcagtgtaatgtgctcttgatttagtatgcctttgctcttgttgaaagggattgactggcttgttctgtgccgaatcaatgatgcatttctgtaaaacacaggctatgctgatttgggatgaacttttgagccctga-ctggtgcttgaccttcaagcaagtcgatgcaaaatcaagtacatacattttgtgcttgtaaagagcaa-ggggggatgtggactgcttgctgatagccaagcttgttgcaattagtacagttgagaatccaccgtgacttggcgaacaacaggagttgcttttgctggttgcaggtagttctctt-gaagaccatgatccttgtcgtaaagacaagaggaaatggctctgaataatgtgagatcggggaacaaggcggtttcaatttgtggtcaaaagactctagtagctcatgtgaacggtcattgactaggattgaaatgtgttcagatcagagaaatgaactcccactgagaaaggaccaagtccgagtattcggtgcaaggctttgctgtgtcaaggtcgaggaaagtagttacctggttgatcctgccagtagtcatatgcttgtctcaaagattaagccatgcatgtctaagtataaacaaatttgtactgtgaaactgcgaatggctcattaaatcagttatagtttatttgatgttacattgctacatggataactgtggtaattctagagctaatacatgcaatcaagccccaacttctggaaggggtgtatttattagataaaaaaccaacgcggctcgccgctcccttggtgattcataataacttctcgaatcgcatggccttgtgccggtgatgcttcattcaaatatctgccctatcaactttcgatggtaggatagaggcctaccatggtttcaacgggtaacggggaataagggttcgattccggagagggagcctgagaaacggctaccacatccaaggaaggcagcaggcgcgcaaattacccaatcccgacacggggaggtagtgacaataaataacaatatagggctctttcgggtcttataattggaatgagtacaatttaaatcccttaacgaggaacaattggagggcaagtctggtgccagcagccgcggtaattccagctccaatagcgtatattaaagttgttgcagttaaaaagctcgtagttgaacttcaggcctggctgggcggtcggcttatcggcttgtactgtctggctgggccttacttcttggtgagctggtgtgtcctttattgggtgcgtcggtgaaccaggacctttaccttgagaaaattagagtgttcaaagcaggcctatgcccgaatacattagcatggaataataaaataggacgtgcggttctattttgttggtttctagagtcgccgtaatgattaatagggatagttgggggcattggtattgagtcgctagaggtgaaattcttggattgactcaagaccaactattgcgaaagcatttgccaaggatgttttcattaatcaagaacgaaggttaggggatcgaaaacgattagataccgttgtagtcttaacagtaaactatgccgactagggatcgggcgacctcaatttttatgtgtcgctcggcaccttacgagaaatcaaagtctttgggttct-gggggagtatggtcgcaaggctgaaacttaaaggaattgacggaagggcaccaccaggtgtggagcctgcggcttaatttgactcaacac-gggaaactcaccaggtccagacataactaggattgacagattgatagctctttcatgattttatgggtggtggtgcatggccgttcttagttggtggagtgatttgtctggttaattccgataacgaacgagaccttaacctgctaaatagccagatcggcttttgctggtcgctggcttcttagagggactgtcagcgtgtagctgacggaagtttgaggcaataacaggtctgtgatgcccttagatgttctgggccgcacgcgcgctacactgacagagccagcgag-tttttcaccttggccggaaggtctgggtaatcttgtgaaactctgtcgtgctggggatagagcattgcaattattgctcttcaacgaggaatacctagtaagcgtgagtcatcagctcgcgttgattacgtccctgccctttgtacacaccgcccgtcgctactaccgattgaatggcttagtgaggtctccggattggctttggggatccggcaacggaaccctgttgctgagaagttgatcaaacttggtcatttagaggaagtaaaagtcgtaacaaggtttccgtaggtgaacctgcggaaggatcattattgaataaacttgaacaggctgttgctgg--ccccttgggggtacgtgcacgcttgtcatctttacttctccaactgtgcacatgctgtagatctgggagccc-tttttattcttgaatagattgaggattgctgcactcgagtgtcggctttgccttgcgtttccagatctatgttttcttcacaatctcagaatatgtctagaatgttgaattggatgataataatatacaactttcagcaacggatctcttggctctcgcatcgatgaagaacgcagcgaaatgcgataagtaatgtgaattgcagaattcagtgaatcatcgaatctttgaacgcatcttgcgctccttggtattccgaggagcatgcctgtttgagtgtcatttgagttctcaaaccatgctgatttcattggcatggctttggatat-gggggtttttgtttgcaggcttctgaaaattgaagtcagctcccctgaaattcattagtggtatctgagcagagactacttacaggtgtgataatcatctatctacgcctcggtatgctgcatgaaacagattgcaccgctcataacgagtgaaatatttgacaagtttgacctcaaatcaggtaggactacccgctgaacttaagcatatcaataagcggaggaaaagaaactaacaaggattcccctagtaactgcgagtgaagcgggaaaagctcaaatttgaaatctggcggttcttgaccgtccgagttgtaatctagagaagtgttacctgtgctggaccgtgtaaaagtctcctggaatggagcatcatagagggtgagaatcccgtctttgacatggacaaccggtgcatcgtggtgcgctctcaaagagtcgagttgtttgggaatgcagctcaaaatgggtggtaaatgccatctaaagctaaatattggcgagagaccgatagcgaacaagtaccgtgagggaaagatgaaaagcactttggaaagagagttaaacagtacgtgaaattgctgaaagggaaacgcttgaagtcagtcacgttggctggaaatcagccttgcttctgcttggtgtactttctggtcgacgggtcagcatcaattttgaccgctggaaaaagtctttgggaatgtggcatcttcggatgtgttatagcccatcgtcgcatgcagcggtcgggattgaggaactcagcacgccgcaaggccgggtttcgaccacgttcgtgcttaggatgctggcataatggctttaatcgacccgtcttgaaacacggaccaaggagtctaacatgcctgcgagtgtttgggtggaaaacccatgcgcgcaatgaaagtgaaagttgagatccctgtaaaaggagagcattgacgcccggaccagaccttctgtgaaggatccgcggtagagcatgcatgttgggacccgaaagatggtgaactatgcctgaatagggtgaagccagaggaaactctggtggaggctcgtagcgattctgacgtgcaaatcgatcgtcaaatttgggtataggggcgaaagactaatcgaaccatctagtagctggttcctgccgaagtttccctcaggatagcagaaactcatatcagatttatgtggtaaagcgaatgattagaggccttggggttgaaacaaccttaacctattctcaaactttaaatatgtaagaacgagccgtctcttgactggaccgctcgatgattgagagtttctagtgggccatttttggtaagcagaactggcgatgcgggatgaaccgaacgcgaggttaaggtgccggaattcacgctcatcagacaccacaaaaggtgttagttcatctagacagcaggacggtggccatggaagtcggaatccgctaaggagtgtgtaacaactcacctgccgaatgaactagccctgaaaatggatggcgcttaagcgtgatacccatacctcgccgtcagtgttgaagtgacgcactgacgagtaggcaggcgtggaggtcagtgaagaagcctaggcagcgatgctgggtgaaacggcctctagtgcagatcttggtggtagtagcaaatattcaagtgagaaccttgaagactgaagtggagaaaggttccatggtaacagcagttggacatgggtcagtcgatcctaagaga-tagggaagctccgtttcaaagcgcacgattcttcgtgccgcctatcgaaagggaatccggttaaaattccggaaccaggatgtggatctttaacggcaacgtaactgaacttggagacattggca-ggggccccgggaagagttatcttttctccttaacagtctaccaccctgaaatcaatttgtttggagctagggttcaatggctggtagagcacaacacttctgttgtgtccggtgcgttcctgacaatccttgaaaatccaagggaatgaataactttcacacctggtcgtactcataaccgcagcaggtctccaaggtgaacagcctctagttgatagaacaatgtagataagggaagtcggcaaaatagatccgtaacttcgggaaaaggattggctctaatgcttgggtgtatcgggcctcggtaagaagccctggaaccaggtgaggactgctggttcgccggtggactttgccaggatctggt-ggggacgaccttggctgccttcgggcgtctggtgcacgcttaacaagcgaattagaactggtac-----------------------------------------------------------------------------------------------------------------------
>16416_PB_NGSpeciesID_Racon
--gactgtctaattaaaacatagcattgcgatggccagaaagtggtgttgacgcaatgtgatttctgcccagtgctctgaatgtcaaagtgaagaaattcaaccaagcgcgggtaaacggcgggagtaactatgactctcttaaggtagccaaatgcctcgtcatctaattagtgacgcgcatgaatggattaacgagattcccactgtccctatctactatctagcgaaaccacagccaagggaacgggcttggcagaatcagcggggaaagaagaccctgttgagcttgactctagtttgacattgtgaaaagacatagagggtgtagcataagtgggagcttcggcgccgttgaaataccactacctttatcgtc-tttttacttattcaatgaggcggagctgagatgaaagtctcaccttttggcttcaaggtcttttacaggccgatccgggttgaagacattgtcaggtggggagtttggctggggcggcacatctgttaaaagataacgcaggtgtcctaagggggactcatggagaacagaaatctccagtagaacaaaagggtaaaagtccccttgattttgattttcagtgtgaatacaaaccatgaaagtgtggcctatcgatcctttagtccctcagcatttgaggctagaggtgccagaaaagttaccacagggataactggcttgtggcagccaagcgttcatagcgacgttgc-tttttgatccttcgatgtcggctcttcctatcataccgaagcagaattcggtaagcgttggattgttcacccactaatagggaacgtgagctgggtttagaccgtcgtgagacaggttagttttaccctactgatggagtgttatcgtaatagtaattgaacttagtacgagaggaaccgttcattcagatatttggtatttgcgcctgtccgatcgggcaatggcgcgaagctatcatctgctggattatggctgaacgcctctaagtcagaatccgtgctagagacgatgatgttggtcccgcacattgaacttgagttcagatagagctttgctcgtgcaccaaatcagacaggttgggctgtcattgcggaaatgcagtggtggtttgcttgtgaattgtaattatcatatgggcgggggtgaatcctttgcagacgacttgaatgggaacggggtactgtaagcggtagagtagccttgttgctacgatccgctgaggttaagcccttgttctaaagatttgtttaactatacaatgttaaacctttc-tttttttttgctcagattttacttgagggctggtcttttggatgtgagtccttttacattcatttcatagattgggatgacccttgtttctcttccccgtcttacacgaccttgctgagatgcagagtgtttgtgacccctcgggttcaaacagacagcgcttgccagtgctgcacatgctgaatttctactattctttctgcccttgaaagcaacagctgatgtcatttcaggatctgttgtagttgttacatgaaaaaggtgagagtgagagatccgattttgagcatgatgaaaagaaatgtccgcattcgcagtttccactctagcatccagagagcaactcccccagtgcagaacgctttacattcccccttgattttgctgaacccaaaaagcataagaccaggtgtgggccaccaattcaaattggcgcgctgagcggaaagcgggggtcgatgccatgagagactaataaatgtgaccttcctttggatgtctgagctcattattagttcgactgtccttgttatggatgactgacttctttgttttccaggtggcggtgttgtacaattaatattacgcagtgtttgtagttgg-ttataaaagtca-ttttttgcctttggagtgtttagggctggtcaaatgcaaagtttgtacatcacatcacatatatatataataaataaatgaaccatatatatatgaggtttggcgcgtctgaggtatccacggccataggactctgaaagcaccgcatcccgtccgatctgcgcagttaaccagagtgccgcccagttagtaccacggtgggggaccacgcgggaatcctgggtgctgtggtttttttaaaaat-cacttttttgttttgtttagggcaggccaaatggacttggctatctgaacctataacctaacctaacctaac--cctaacctaatctaacctaatctgtaacttgttagttacactagttaggtacagagtcagattagctggaaataagtggttgggttagttgagctag---gttaggttaggttagatcagttgggtcaggttaggttgggtcagg--------ttagttaggctaggttaggttaggttaggttaggttagttaggtt----ataggttaggttagctatggttaggttaggttagttaggtcagttcaggtcaggtcaggtcaggttagcttagattgactgggctagtcagattatagga-tttgttttgtctagggcaggtcaaaaggagactgtagtctaggtctagctaatgtaatcctaacattgtgtttgtctctgtgtgcaaatgcaacttgtggcatctgggactagaatttcatcccttgccctcttgatctagagttgtcc--gctttttttggatgtttagggctggtcaagtcatctttgccaaacattcatgattggtccctctccaaacagtaaaggttttgatctcatagactaagagagtaggaaaggcaagagggagaggagaggagagcaagaatatgggtaaggataagaggcaatgggaaagagaaagaatgaccaaaaagaaaggatctagaagataaatctggacagagagagaggaaaggaaacaggacaggacagagagatccttcaccaatgagctggaagagggcaagggaagaggagagaaggatcagcagccttctattgacccaataaaggacttctcattcaccaaacacatgtatgctacacccaccagcactcggcaagctgggcacagaacacagaacaggccagaaaagaaagcaagcaaagttgaggggcttgcagcccagctttcatgtgtgtaaacacatgtttctggaatttctcagccaaaacctcatcattttgcctc--aaaaaaaatatgagaagatcatacatgcattccctagagctccagatag-tttttgtggtgtttggagagtgtttgtgcagctccaatttcaaacgcgatatagtggacacactttgtcacgcctcgcggggatcagacacaacaagaccaaacaaagcaggtttcctactacaagaaggaagagtctgaagagtcgggcaacctgaaatgcaattcaagttggtctggcctagtagggctgtaaacttcagtgttgaacaagtttgctagtagagtttgtatggtatcttgaaaggggt-aaaaagtctgaacaggcacaagccttagtaacactctaaccttttattgaaagagaccaatacaaaggacttgaaagcagctcaagtagattaagcatatctggacaagtgtgctagtagagtgtgtgtggtatcttgaaagggataaaagtctgaacaggcacaagccttagtaacaccataacctttgagaccaatgcagcagacttgaaagcagctcaagtaggataagcaggctagtagagcaggcttgaaagtgggccttagtaggatttgtaaatcacaagtctgaactcagcaacactagtagagcagtcttgaaagcaaccttttgattacagatctgaacaaagtgtgccagtagag-aaaaaaaatgttcagtggtcctttaaaccattgacaacagacttgaaaagctgcttcaagtaggatctgaaagatgttggttagattttatgtaaa-ggttgaaatgtcgagagcagtgtaatgtgctcttgatttagtatgcctttgctcttgttgaaagggattgactggcttgttctgtgccgaatcaatgatgcatttctgtaaaacacaggctatgctgatttgggatgaacttttgagccctga-ctggtgcttgaccttcaagcaagtcgatgcaaaatcaagtacatacattttgtgcttgtaaagagcaa-ggggggatgtggactgcttgctgatagccaagcttgttgcaattagtacagttgagaatccaccgtgacttggcgaacaacaggagttgcttttgctggttgcaggtagttctcttggaagaccatgatccttgtcgtaaagacaagaggaaatggctctgaataatgtgagatcggggaacaaggcggtttcaatttgtggtcaaaagactctagtagctcatgtgaacggtcattgactaggattgaaatgtgttcagatcagagaaatgaactcccactgagaaaggaccaagtccgagtattcggtgcaaggctttgctgtgtcaaggtcgaggaaagtagttacctggttgatcctgccagtagtcatatgcttgtctcaaagattaagccatgcatgtctaagtataaacaaatttgtactgtgaaactgcgaatggctcattaaatcagttatagtttatttgatgttacattgctacatggataactgtggtaattctagagctaatacatgcaatcaagccccaacttctggaaggggtgtatttattagataaaaaaccaacgcggctcgccgctcccttggtgattcataataacttctcgaatcgcatggccttgtgccggtgatgcttcattcaaatatctgccctatcaactttcgatggtaggatagaggcctaccatggtttcaacgggtaacggggaataagggttcgattccggagagggagcctgagaaacggctaccacatccaaggaaggcagcaggcgcgcaaattacccaatcccgacacggggaggtagtgacaataaataacaatatagggctctttcgggtcttataattggaatgagtacaatttaaatcccttaacgaggaacaattggagggcaagtctggtgccagcagccgcggtaattccagctccaatagcgtatattaaagttgttgcagttaaaaagctcgtagttgaacttcaggcctggctgggcggtcggcttatcggcttgtactgtctggctgggccttacttcttggtgagctggtgtgtcctttattgggtgcgtcggtgaaccaggacctttaccttgagaaaattagagtgttcaaagcaggcctatgcccgaatacattagcatggaataataaaataggacgtgcggttctattttgttggtttctagagtcgccgtaatgattaatagggatagttgggggcattggtattgagtcgctagaggtgaaattcttggattgactcaagaccaactattgcgaaagcatttgccaaggatgttttcattaatcaagaacgaaggttaggggatcgaaaacgattagataccgttgtagtcttaacagtaaactatgccgactagggatcgggcgacctcaatttttatgtgtcgctcggcaccttacgagaaatcaaagtctttgggttct-gggggagtatggtcgcaaggctgaaacttaaaggaattgacggaagggcaccaccaggtgtggagcctgcggcttaatttgactcaacacggggaaactcaccaggtccagacataactaggattgacagattgatagctctttcatgattttatgggtggtggtgcatggccgttcttagttggtggagtgatttgtctggttaattccgataacgaacgagaccttaacctgctaaatagccagatcggcttttgctggtcgctggcttcttagagggactgtcagcgtgtagctgacggaagtttgaggcaataacaggtctgtgatgcccttagatgttctgggccgcacgcgcgctacactgacagagccagcgag-tttttcaccttggccggaaggtctgggtaatcttgtgaaactctgtcgtgctggggatagagcattgcaattattgctcttcaacgaggaatacctagtaagcgtgagtcatcagctcgcgttgattacgtccctgccctttgtacacaccgcccgtcgctactaccgattgaatggcttagtgaggtctccggattggctttggggatccggcaacggaaccctgttgctgagaagttgatcaaacttggtcatttagaggaagtaaaagtcgtaacaaggtttccgtaggtgaacctgcggaaggatcattattgaataaacttgaacaggctgttgctgg-cccccttgggggtacgtgcacgcttgtcatctttacttctccaactgtgcacatgctgtagatctgggagccc-tttttattcttgaatagattgaggattgctgcactcgagtgtcggctttgccttgcgtttccagatctatgttttcttcacaatctcagaatatgtctagaatgttgaattggatgataataatatacaactttcagcaacggatctcttggctctcgcatcgatgaagaacgcagcgaaatgcgataagtaatgtgaattgcagaattcagtgaatcatcgaatctttgaacgcatcttgcgctccttggtattccgaggagcatgcctgtttgagtgtcatttgagttctcaaaccatgctgatttcattggcatggctttggatat-gggggtttttgtttgcaggcttctgaaaattgaagtcagctcccctgaaattcattagtggtatctgagcagagactacttacaggtgtgataatcatctatctacgcctcggtatgctgcatgaaacagattgcaccgctcataacgagtgaaatatttgacaagtttgacctcaaatcaggtaggactacccgctgaacttaagcatatcaataagcggaggaaaagaaactaacaaggattcccctagtaactgcgagtgaagcgggaaaagctcaaatttgaaatctggcggttcttgaccgtccgagttgtaatctagagaagtgttacctgtgctggaccgtgtaaaagtctcctggaatggagcatcatagagggtgagaatcccgtctttgacatggacaaccggtgcatcgtggtgcgctctcaaagagtcgagttgtttgggaatgcagctcaaaatgggtggtaaatgccatctaaagctaaatattggcgagagaccgatagcgaacaagtaccgtgagggaaagatgaaaagcactttggaaagagagttaaacagtacgtgaaattgctgaaagggaaacgcttgaagtcagtcacgttggctggaaatcagccttgcttctgcttggtgtactttctggtcgacgggtcagcatcaattttgaccgctggaaaaagtctttgggaatgtggcatcttcggatgtgttatagcccatcgtcgcatgcagcggtcgggattgaggaactcagcacgccgcaaggccgggtttcgaccacgttcgtgcttaggatgctggcataatggctttaatcgacccgtcttgaaacacggaccaaggagtctaacatgcctgcgagtgtttgggtggaaaacccatgcgcgcaatgaaagtgaaagttgagatccctgtaaaaggagagcattgacgcccggaccagaccttctgtgaaggatccgcggtagagcatgcatgttgggacccgaaagatggtgaactatgcctgaatagggtgaagccagaggaaactctggtggaggctcgtagcgattctgacgtgcaaatcgatcgtcaaatttgggtataggggcgaaagactaatcgaaccatctagtagctggttcctgccgaagtttccctcaggatagcagaaactcatatcagatttatgtggtaaagcgaatgattagaggccttggggttgaaacaaccttaacctattctcaaactttaaatatgtaagaacgagccgtctcttgactggaccgctcgatgattgagagtttctagtgggccatttttggtaagcagaactggcgatgcgggatgaaccgaacgcgaggttaaggtgccggaattcacgctcatcagacaccacaaaaggtgttagttcatctagacagcaggacggtggccatggaagtcggaatccgctaaggagtgtgtaacaactcacctgccgaatgaactagccctgaaaatggatggcgcttaagcgtgatacccatacctcgccgtcagtgttgaagtgacgcactgacgagtaggcaggcgtggaggtcagtgaagaagcctaggcagcgatgctgggtgaaacggcctctagtgcagatcttggtggtagtagcaaatattcaagtgagaaccttgaagactgaagtggagaaaggttccatggtaacagcagttggacatgggtcagtcgatcctaagaga-tagggaagctccgtttcaaagcgcacgattcttcgtgccgcctatcgaaagggaatccggttaaaattccggaaccaggatgtggatctttaacggcaacgtaactgaacttggagacattggca-ggggccccgggaagagttatcttttctccttaacagtctaccaccctgaaatcaatttgtttggagctagggttcaatggctggtagagcacaacacttctgttgtgtccggtgcgttcctgacaatccttgaaaatccaagggaatgaataactttcacacctggtcgtactcataaccgcagcaggtctccaaggtgaacagcctctagttgatagaacaatgtagataagggaagtcggcaaaatagatccgtaacttcgggaaaaggattggctctaatgcttgggtgtatcgggcctcggtaagaagccctggaaccaggtgaggactgctggttcgccggtggactttgccaggatctggtgggggacgaccttggctgccttcgggcgtctggtgcacgcttaacaagcgaattagaactggtacggacaagggg-------------------------------------------------------------------------------------------------------------
>16416_ONT_Mothur-Consension
-tgactgtctaattaaaacatagcattgcgatggccagaaagtggtgttgacgcaatgtgatttctgcccagtgctctgaatgtcaaagtgaagaaattcaaccaagcgcgggtaaacggcgggagtaactatgactctcttaaggtagccaaatgcctcgtcatctaattagtgacgcgcatgaatggattaacgagattcccactgtccctatctactatctagcgaaaccacagccaagggaacgggcttggcagaatcagcggggaaagaagaccctgttgagcttgactctagtttgacattgtgaaaagacatagagggtgtagcataagtgggagcttcggcgccgttgaaataccactacctttatcgtc-tttttacttattcaatgaggcggagctgagatgaaagtctcaccttttggcttcaaggtcttttacaggccgatccgggttgaagacattgtcaggtggggagtttggctggggcggcacatctgttaaaagataacgcaggtgtcctaagggggactcatggagaacagaaatctccagtagaacaaaagggtaaaagtccccttgattttgattttcagtgtgaatacaaaccatgaaagtgtggcctatcgatcctttagtccctcagcatttgaggctagaggtgccagaaaagttaccacagggataactggcttgtggcagccaagcgttcatagcgacgttgc-tttttgatccttcgatgtcggctcttcctatcataccgaagcagaattcggtaagcgttggattgttcacccactaatagggaacgtgagctgggtttagaccgtcgtgagacaggttagttttaccctactgatggagtgttatcgtaatagtaattgaacttagtacgagaggaaccgttcattcagatatttggtatttgcgcctgtccgatcgggcaatggcgcgaagctatcatctgctggattatggctgaacgcctctaagtcagaatccgtgctagagacgatgatgttggtcccgcacattgaacttgagttcagatagagctttgctcgtgcaccaaatcagacaggttgggctgtcattgcggaaatgcagtggtggtttgcttgtgaattgtaattatcatatgggcgggggtgaatcctttgcagacgacttgaatgggaacggggtactgtaagcggtagagtagccttgttgctacgatccgctgaggttaagcccttgttctaaagatttgtttaactatacaatgttaaacctttc-tttttttttgctcagattttacttgagggctggtcttttggatgtgagtccttttacattcatttcatagattgggatgacccttgtttctcttccccgtcttacacgaccttgctgagatgcagagtgtttgtgacccctcgggttcaaacagacagcgcttgccagtgctgcacatgctgaatttctactattctttctgcccttgaaagcaacagctgatgtcatttcaggatctgttgtagttgttacatgaaaaaggtgagagtgagagatccgattttgagcatgatgaaaagaaatgtccgcattcgcagtttccactctagcatccagagagcaactcccccagtgcagaacgctttacattcccccttgattttgctgaacccaaaaagcataagaccaggtgtgggccaccaattcaaattggcgcgctgagcggaaagcgggggtcgatgccatgagagactaataaatgtgaccttcctttggatgtctgagctcattattagttcgactgtccttgttatggatgactgacttctttgttttccaggtggcggtgttgtacaattaatattacgcagtgtttgtagttgg-ttataaaagtca-ttttttgcctttggagtgtttagggctggtcaaatgcaaagtttgtacatcacatcacatatatatataataaataaatgaaccatatatatatgaggtttggcgcgtctgaggtatccacggccataggactctgaaagcaccgcatcccgtccgatctgcgcagttaaccagagtgccgcccagttagtaccacggtgggggaccacgcgggaatcctgggtgctgtggtttttttaaaaaa-cacttttttgttttgtttagggcaggccaaatggacttggctatctgaacctataacctaacctaacctaac--cctaacctaatctaacctaatctgtaacttgttagttacactagttaggtacagagtcagattagctggaaataagtggttgggttagttgagctag---gttaggttaggttagatcagttgggtcaggttaggttgggtcagg--------ttagttaggctaggttaggttaggttaggttaggttagttaggtt----ataggttaggttagctatggttaggttaggttagttaggtcagttcaggtcaggtcaggtcaggttagcttagattgactgggctagtcagattataggattttgttttgtctagggcaggtcaaaaggagactgtagtctaggtctagctaatgtaatcctaacattgtgtttgtctctgtgtgcaaatgcaacttgtggcatctgggactagaatttcatcccttgccctcttgatctagagttgtcc--gctttttttggatgtttagggctggtcaagtcatctttgccaaacattcatgattggtccctctccaaacagtaaaggttttgatctcatagactaagagagtaggaaaggcaagagggagaggagaggagagcaagaatatgggtaaggataagaggcaatgggaaagagaaagaatgaccaaaaagaaaggatctagaagataaatctggacagagagagaggaaaggaaacaggacaggacagagagatccttcaccaatgagctggaagagggcaagggaagaggagagaaggatcagcagccttctattgacccaataaaggacttctcattcaccaaacacatgtatgctacacccaccagcactcggcaagctgggcacagaacacagaacaggccagaaaagaaagcaagcaaagttgaggggcttgcagcccagctttcatgtgtgtaaacacatgtttctggaatttctcagccaaaacctcatcattttgcctc--aaaaaaaatatgagaagatcatacatgcattccctagagctccagatag-tttttgtggtgtttggagagtgtttgtgcagctccaatttcaaacgcgatatagtggacacactttgtcacgcctcgcggggatcagacacaacaagaccaaacaaagcaggtttcctactacaagaaggaagagtctgaagagtcgggcaacctgaaatgcaattcaagttggtctggcctagtagggctgtaaacttcagtgttgaacaagtttgctagtagagtttgtatggtatcttgaaaggggt-aaaaagtctgaacaggcacaagccttagtaacactctaaccttttattgaaagagaccaatacaaaggacttgaaagcagctcaagtagattaagcatatctggacaagtgtgctagtagagtgtgtgtggtatcttgaaagggataaaagtctgaacaggcacaagccttagtaacaccataacctttgagaccaatgcagcagacttgaaagcagctcaagtaggataagcaggctagtagagcaggcttgaaagtgggccttagtaggatttgtaaatcacaagtctgaactcagcaacactagtagagcagtcttgaaagcaaccttttgattacagatctgaacaaagtgtgccagtagag-aaaaaaaatgttcagtggtcctttaaaccattgacaacagacttgaaaagctgcttcaagtaggatctgaaagatgttggttagattttatgtaaa-ggttgaaatgtcgagagcagtgtaatgtgctcttgatttagtatgcctttgctcttgttgaaagggattgactggcttgttctgtgccgaatcaatgatgcatttctgtaaaacacaggctatgctgatttgggatgaacttttgagccctga-ctggtgcttgaccttcaagcaagtcgatgcaaaatcaagtacatacattttgtgcttgtaaagagcaa-ggggggatgtggactgcttgctgatagccaagcttgttgcaattagtacagttgagaatccaccgtgacttggcgaacaacaggagttgcttttgctggttgcaggtagttctcttggaagaccatgatccttgtcgtaaagacaagaggaaatggctctgaataatgtgagatcggggaacaaggcggtttcaatttgtggtcaaaagactctagtagctcatgtgaacggtcattgactaggattgaaatgtgttcagatcagagaaatgaactcccactgagaaaggaccaagtccgagtattcggtgcaaggctttgctgtgtcaaggtcgaggaaagtagttacctggttgatcctgccagtagtcatatgcttgtctcaaagattaagccatgcatgtctaagtataaacaaatttgtactgtgaaactgcgaatggctcattaaatcagttatagtttatttgatgttacattgctacatggataactgtggtaattctagagctaatacatgcaatcaagccccaacttctggaaggggtgtatttattagataaaaaaccaacgcggctcgccgctcccttggtgattcataataacttctcgaatcgcatggccttgtgccggtgatgcttcattcaaatatctgccctatcaactttcgatggtaggatagaggcctaccatggtttcaacgggtaacggggaataagggttcgattccggagagggagcctgagaaacggctaccacatccaaggaaggcagcaggcgcgcaaattacccaatcccgacacggggaggtagtgacaataaataacaatatagggctctttcgggtcttataattggaatgagtacaatttaaatcccttaacgaggaacaattggagggcaagtctggtgccagcagccgcggtaattccagctccaatagcgtatattaaagttgttgcagttaaaaagctcgtagttgaacttcaggcctggctgggcggtcggcttatcggcttgtactgtctggctgggccttacttcttggtgagctggtgtgtcctttattgggtgcgtcggtgaaccaggacctttaccttgagaaaattagagtgttcaaagcaggcctatgcccgaatacattagcatggaataataaaataggacgtgcggttctattttgttggtttctagagtcgccgtaatgattaatagggatagttgggggcattggtattgagtcgctagaggtgaaattcttggattgactcaagaccaactattgcgaaagcatttgccaaggatgttttcattaatcaagaacgaaggttaggggatcgaaaacgattagataccgttgtagtcttaacagtaaactatgccgactagggatcgggcgacctcaatttttatgtgtcgctcggcaccttacgagaaatcaaagtctttgggttctggggggagtatggtcgcaaggctgaaacttaaaggaattgacggaagggcaccaccaggtgtggagcctgcggcttaatttgactcaacacggggaaactcaccaggtccagacataactaggattgacagattgatagctctttcatgattttatgggtggtggtgcatggccgttcttagttggtggagtgatttgtctggttaattccgataacgaacgagaccttaacctgctaaatagccagatcggcttttgctggtcgctggcttcttagagggactgtcagcgtgtagctgacggaagtttgaggcaataacaggtctgtgatgcccttagatgttctgggccgcacgcgcgctacactgacagagccagcgag-tttttcaccttggccggaaggtctgggtaatcttgtgaaactctgtcgtgctggggatagagcattgcaattattgctcttcaacgaggaatacctagtaagcgtgagtcatcagctcgcgttgattacgtccctgccctttgtacacaccgcccgtcgctactaccgattgaatggcttagtgaggtctccggattggctttggggatccggcaacggaaccctgttgctgagaagttgatcaaacttggtcatttagaggaagtaaaagtcgtaacaaggtttccgtaggtgaacctgcggaaggatcattattgaataaacttgaacaggctgttgctgg-cccccttgggggtacgtgcacgcttgtcatctttacttctccaactgtgcacatgctgtagatctgggagccc-tttttattcttgaatagattgaggattgctgcactcgagtgtcggctttgccttgcgtttccagatctatgttttcttcacaatctcagaatatgtctagaatgttgaattggatgataataatatacaactttcagcaacggatctcttggctctcgcatcgatgaagaacgcagcgaaatgcgataagtaatgtgaattgcagaattcagtgaatcatcgaatctttgaacgcatcttgcgctccttggtattccgaggagcatgcctgtttgagtgtcatttgagttctcaaaccatgctgatttcattggcatggctttggatat-gggggtttttgtttgcaggcttctgaaaattgaagtcagctcccctgaaattcattagtggtatctgagcagagactacttacaggtgtgataatcatctatctacgcctcggtatgctgcatgaaacagattgcaccgctcataacgagtgaaatatttgacaagtttgacctcaaatcaggtaggactacccgctgaacttaagcatatcaataagcggaggaaaagaaactaacaaggattcccctagtaactgcgagtgaagcgggaaaagctcaaatttgaaatctggcggttcttgaccgtccgagttgtaatctagagaagtgttacctgtgctggaccgtgtaaaagtctcctggaatggagcatcatagagggtgagaatcccgtctttgacatggacaaccggtgcatcgtggtgcgctctcaaagagtcgagttgtttgggaatgcagctcaaaatgggtggtaaatgccatctaaagctaaatattggcgagagaccgatagcgaacaagtaccgtgagggaaagatgaaaagcactttggaaagagagttaaacagtacgtgaaattgctgaaagggaaacgcttgaagtcagtcacgttggctggaaatcagccttgcttctgcttggtgtactttctggtcgacgggtcagcatcaattttgaccgctggaaaaagtctttgggaatgtggcatcttcggatgtgttatagcccatcgtcgcatgcagcggtcgggattgaggaactcagcacgccgcaaggccgggtttcgaccacgttcgtgcttaggatgctggcataatggctttaatcgacccgtcttgaaacacggaccaaggagtctaacatgcctgcgagtgtttgggtggaaaacccatgcgcgcaatgaaagtgaaagttgagatccctgtaaaaggagagcattgacgcccggaccagaccttctgtgaaggatccgcggtagagcatgcatgttgggacccgaaagatggtgaactatgcctgaatagggtgaagccagaggaaactctggtggaggctcgtagcgattctgacgtgcaaatcgatcgtcaaatttgggtataggggcgaaagactaatcgaaccatctagtagctggttcctgccgaagtttccctcaggatagcagaaactcatatcagatttatgtggtaaagcgaatgattagaggccttggggttgaaacaaccttaacctattctcaaactttaaatatgtaagaacgagccgtctcttgactggaccgctcgatgattgagagtttctagtgggccatttttggtaagcagaactggcgatgcgggatgaaccgaacgcgaggttaaggtgccggaattcacgctcatcagacaccacaaaaggtgttagttcatctagacagcaggacggtggccatggaagtcggaatccgctaaggagtgtgtaacaactcacctgccgaatgaactagccctgaaaatggatggcgcttaagcgtgatacccatacctcgccgtcagtgttgaagtgacgcactgacgagtaggcaggcgtggaggtcagtgaagaagcctaggcagcgatgctgggtgaaacggcctctagtgcagatcttggtggtagtagcaaatattcaagtgagaaccttgaagactgaagtggagaaaggttccatggtaacagcagttggacatgggtcagtcgatcctaagaga-tagggaagctccgtttcaaagcgcacgattcttcgtgccgcctatcgaaagggaatccggttaaaattccggaaccaggatgtggatctttaacggcaacgtaactgaacttggagacattggca-ggggccccgggaagagttatcttttctccttaacagtctaccaccctgaaatcaatttgtttggagctagggttcaatggctggtagagcacaacacttctgttgtgtccggtgcgttcctgacaatccttgaaaatccaagggaatgaataactttcacacctggtcgtactcataaccgcagcaggtctccaaggtgaacagcctctagttgatagaacaatgtagataagggaagtcggcaaaatagatccgtaacttcgggaaaaggattggctctaatgcttgggtgtatcgggcctcggtaagaagccctggaaccaggtgaggactgctggttcgccggtggactttgccaggatctggtgggggacgaccttggctgccttcgggcgtctggtgcacgcttaacaagcgaattagaactggtacggacaaggggaatctga------------------------------------------------------------------------------------------------------
>16416_PB_Mothur-Consension
-tgactgtctaattaaaacatagcattgcgatggccagaaagtggtgttgacgcaatgtgatttctgcccagtgctctgaatgtcaaagtgaagaaattcaaccaagcgcgggtaaacggcgggagtaactatgactctcttaaggtagccaaatgcctcgtcatctaattagtgacgcgcatgaatggattaacgagattcccactgtccctatctactatctagcgaaaccacagccaagggaacgggcttggcagaatcagcggggaaagaagaccctgttgagcttgactctagtttgacattgtgaaaagacatagagggtgtagcataagtgggagcttcggcgccgttgaaataccactacctttatcgtc--ttttacttattcaatgaggcggagctgagatgaaagtctcaccttttggcttcaaggtcttttacaggccgatccgggttgaagacattgtcaggtggggagtttggctggggcggcacatctgttaaaagataacgcaggtgtcctaa-ggggactcatggagaacagaaatctccagtagaacaaaagggtaaaagtccccttgattttgattttcagtgtgaatacaaaccatgaaagtgtggcctatcgatcctttagtccctcagcatttgaggctagaggtgccagaaaagttaccacagggataactggcttgtggcagccaagcgttcatagcgacgttgc-tttttgatccttcgatgtcggctcttcctatcataccgaagcagaattcggtaagcgttggattgttcacccactaatagggaacgtgagctgggtttagaccgtcgtgagacaggttagttttaccctactgatggagtgttatcgtaatagtaattgaacttagtacgagaggaaccgttcattcagatatttggtatttgcgcctgtccgatcgggcaatggcgcgaagctatcatctgctggattatggctgaacgcctctaagtcagaatccgtgctagagacgatgatgttggtcccgcacattgaacttgagttcagatagagctttgctcgtgcaccaaatcagacaggttgggctgtcattgcggaaatgcagtggtggtttgcttgtgaattgtaattatcatatgggcgggggtgaatcctttgcagacgacttgaatgggaacggggtactgtaagcggtagagtagccttgttgctacgatccgctgaggttaagcccttgttctaaagatttgtttaactatacaatgttaaacctttc-tttttttttgctcagattttacttgagggctggtcttttggatgtgagtccttttacattcatttcatagattgggatgacccttgtttctcttccccgtcttacacgaccttgctgagatgcagagtgtttgtgacccctcgggttcaaacagacagcgcttgccagtgctgcacatgctgaatttctactattctttctgcccttgaaagcaacagctgatgtcatttcaggatctgttgtagttgttacatgaaaaaggtgagagtgagagatccgattttgagcatgatgaaaagaaatgtccgcattcgcagtttccactctagcatccagagagcaact-ccccagtgcagaacgctttacatt-ccccttgattttgctgaaccc-aaaagcataagaccaggtgtgggccaccaattcaaattggcgcgctgagcggaaagcgggggtcgatgccatgagagactaataaatgtgaccttcctttggatgtctgagctcattattagttcgactgtccttgttatggatgactgacttctttgttttccaggtggcggtgttgtacaattaatattacgcagtgtttgtagttgg-ttataaaagtca-ttttttgcctttggagtgtttagggctggtcaaatgcaaagtttgtacatcacatcacatatatatataataaataaatgaaccatatatatatgaggtttggcgcgtctgaggtatccacggccataggactctgaaagcaccgcatcccgtccgatctgcgcagttaaccagagtgccgcccagttagtaccacggt-ggggaccacgcgggaatcctgggtgctgtggtttttttaaaaaa-cacttttttgttttgtttagggcaggccaaatggacttggctatctgaacctataacctaacctaacctaac--cctaacctaatctaacctaatctgtaacttgttagttacactagttaggtacagagtcagattagctggaaataagtggttgggttagttgagctagttagttaggttaggttagatcagttgggtcaggttaggttgggtcagg--------ttagttaggctaggttaggttaggttaggttaggttagttaggtt----ataggttaggttagctatggttaggttaggttagttaggtcagttcaggtcaggtcaggtcaggttagcttagattgactgggctagtcagattataggattttgttttgtctagggcaggtcaaaaggagactgtagtctaggtctagctaatgtaatcctaacattgtgtttgtctctgtgtgcaaatgcaacttgtggcatctgggactagaatttcatcccttgccctcttgatctagagttgtcc--gctttttttggatgtttagggctggtcaagtcatctttgccaaacattcatgattggtccctctccaaacagtaaaggttttgatctcatagactaagagagtaggaaaggcaagagggagaggagaggagagcaagaatatgggtaaggataagaggcaatgggaaagagaaagaatgaccaaaaagaaaggatctagaagataaatctggacagagagagaggaaaggaaacaggacaggacagagagatccttcaccaatgagctggaagagggcaagggaagaggagagaaggatcagcagccttctattgacccaataaaggacttctcattcaccaaacacatgtatgctacacccaccagcactcagcaagctgggcacagaacacagaacaggccagaaaagaaagcaagcaaagttgaggggcttgcagcccagctttcatgtgtgtaaacacatgtttctggaatttctcagccaaaacctcatcattttgcctc-aaaaaaaaatatgggaagatcatacatgcattccctagagctccagatag-tttttgtggtgtttggagagtgtttgtgcagctccaatttcaaacgcgatatagtggacacactttgtcacgcctcgcggggatcagacacaacaagaccaaacaaagcaggtttcctactacaagaaggaagagtctgaagagtcgggcaacctgaaatgcaattcaagttggtctggcctagtagggctgtaaacttcagtgttgaacaagtttgctagtagagtttgtatggtattttgaaaggggt--aaaagtctgaacaggcacaagccttagtaacactctaaccttttattgaaagagaccaatacaaaggacttgaaagcagctcaagtagattaagcatatctggacaagtgtgctagtagagtgtgtgtggtatcttgaaagggataaaagtctgaacaggcacaagccttagtaacaccataacctttgagaccaatgcagcagacttgaaagcagctcaagtaggataagcaggctagtagagcaggcttgaaagtgggccttagtaggatttgtaaatcacaagtctgaactcagcaacactagtagagcagtcttgaaagcaaccttttgattacagatctgaacaaagtgtgccagtagag-aaaaaaaatgttcagtggtcctttaaaccattgacaacagacttgaaaagctgcttcaagtaggatctgaaagatgttggttagattttatgtaaa-ggttgaaatgtcgagagcagtgtaatgtgctcttgatttagtatgcctttgctcttgttgaaagggattgactggcttgttctgtgccgaatcaatgatgcatttctgtaaaacacaggctatgctgatttgggatgaacttttgagccctgacctggtgcttgaccttcaagcaagtcgatgcaaaatcaagtacatacattttgtgcttgtaaagagcaa--gggggatgtggactgcttgctgatagccaagcttgttgcaattagtacagttgagaatccaccgtgacttggcgaacaacaggagttgcttttgctggttgcaggtagttctcttggaagaccatgatccttgtcgtaaagacaagaggaaatggctctgaataatgtgagatcggggaacaaggcggtttcaatttgtggtcaaaagactctagtagctcatgtgaacggtcattgactaggattgaaatgtgttcagatcagagaaatgaactcccactgagaaaggaccaagtccgagtattcggtgcaaggctttgctgtgtcaaggtcgaggaaagtagttacctggttgatcctgccagtagtcatatgcttgtctcaaagattaagccatgcatgtctaagtataaacaaatttgtactgtgaaactgcgaatggctcattaaatcagttatagtttatttgatgttacattgctacatggataactgtggtaattctagagctaatacatgcaatcaagccccaacttctggaaggggtgtatttattagaaaaaaaaccaacgcggctcgccgctcccttggtgattcataataacttctcgaatcgcatggccttgtgccggtgatgcttcattcaaatatctgccctatcaactttcgatggtaggatagaggcctaccatggtttcaacgggtaacggggaataagggttcgattccggagagggagcctgagaaacggctaccacatccaaggaaggcagcaggcgcgcaaattacccaatcccgacacggggaggtagtgacaataaataacaatatagggctctttcgggtcttataattggaatgagtacaatttaaatcccttaacgaggaacaattggagggcaagtctggtgccagcagccgcggtaattccagctccaatagcgtatattaaagttgttgcagttaaaaagctcgtagttgaacttcaggcctggctgggcggtcggcttatcggcttgtactgtctggctgggccttacttcttggtgagctggtgtgtcctttattgggtgcgtcggtgaaccaggacctttaccttgagaaaattagagtgttcaaagcaggcctatgcccgaatacattagcatggaataataaaataggacgtgcggttctattttgttggtttctagagtcgccgtaatgattaatagggatagttgggggcattggtattgagtcgctagaggtgaaattcttggattgactcaagaccaactattgcgaaagcatttgccaaggatgttttcattaatcaagaacgaaggttaggggatcgaaaacgattagataccgttgtagtcttaacagtaaactatgccgactagggatcgggcgacctcaatttttatgtgtcgctcggcaccttacgagaaatcaaagtctttgggttct-gggggagtatggtcgcaaggctgaaacttaaaggaattgacggaagggcaccaccaggtgtggagcctgcggcttaatttgactcaacacggggaaactcaccaggtccagacataactaggattgacagattgatagctctttcatgattttatgggtggtggtgcatggccgttcttagttggtggagtgatttgtctggttaattccgataacgaacgagaccttaacctgctaaatagccagatcggcttttgctggtcgctggcttcttagagggactgtcagcgtgtagctgacggaagtttgaggcaataacaggtctgtgatgcccttagatgttctgggccgcacgcgcgctacactgacagagccagcgag-tttttccccttggccggaaggtctgggtaatcttgtgaaactctgtcgtgctggggatagagcattgcaattattgctcttcaacgaggaatacctagtaagcgtgagtcatcagctcgcgttgattacgtccctgccctttgtacacaccgcccgtcgctactaccgattgaatggcttagtgaggtctccggattggctttggggatccggcaacggaaccctgttgctgagaagttgatcaaacttggtcatttagaggaagtaaaagtcgtaacaaggtttccgtaggtgaacctgcggaaggatcattattgaataaacttgaacaggctgttgctgg-cccctttgggggtacgtgcacgcttgtcatctttacttctccaactgtgcacatgctgtagatctgggagccc-tttttattcttgaatagattgaggattgctgcactcgagtgtcggctttgccttgcgtttccagatctatgttttcttcacaatctcagaatatgtctagaatgttgaattggatgataataatatacaactttcagcaacggatctcttggctctcgcatcgatgaagaacgcagcgaaatgcgataagtaatgtgaattgcagaattcagtgaatcatcgaatctttgaacgcatcttgcgctccttggtattccgaggagcatgcctgtttgagtgtcatttgagttctcaaaccatgctgatttcattggcatggctttggatat-gggggtttttgtttgcaggcttctgaaaattgaagtcagctcccctgaaattcattagtggtatctgagcagagactacttacaggtgtgataatcatctatctacgcctcggtatgctgcatgaaacagattgcaccgctcataacgagtgaaatatttgacaagtttgacctcaaatcaggtaggactacccgctgaacttaagcatatcaataagcggaggaaaagaaactaacaaggattcccctagtaactgcgagtgaagcgggaaaagctcaaatttgaaatctggcggttcttgaccgtccgagttgtaatctagagaagtgttacctgtgctggaccgtgtaaaagtctcctggaatggagcatcatagagggtgagaatcccgtctttgacatggacaaccggtgcatcgtggtgcgctctcaaagagtcgagttgtttgggaatgcagctcaaaatgggtggtaaatgccatctaaagctaaatattggcgagagaccgatagcgaacaagtaccgtgagggaaagatgaaaagcactttggaaagagagttaaacagtacgtgaaattgctgaaagggaaacgcttgaagtcagtcacgttggctggaaatcagccttgcttctgcttggtgtactttctggtcgacgggtcagcatcaattttgaccgctggaaaaagtctttgggaatgtggcatcttcggatgtgttatagcccatcgtcgcatgcagcggtcgggattgaggaactcagcacgccgcaaggccgggtttcgaccacgttcgtgcttaggatgctggcataatggctttaatcgacccgtcttgaaacacggaccaaggagtctaacatgcctgcgagtgtttgggtggaaaacccatgcgcgcaatgaaagtgaaagttgagatccctgtaaaaggagagcattgacgcccggaccagaccttctgtgaaggatccgcggtagagcatgcatgttgggacccgaaagatggtgaactatgcctgaatagggtgaagccagaggaaactctggtggaggctcgtagcgattctgacgtgcaaatcgatcgtcaaatttgggtataggggcgaaagactaatcgaaccatctagtagctggttcctgccgaagtttccctcaggatagcagaaactcatatcagatttatgtggtaaagcgaatgattagaggccttggggttgaaacaaccttaacctattctcaaactttaaatatgtaagaacgagccgtctcttgactggaccgctcgatgattgagagtttctagtgggccatttttggtaagcagaactggcgatgcgggatgaaccgaacgcgaggttaaggtgccggaattcacgctcatcagacaccacaaaaggtgttagttcatctagacagcaggacggtggccatggaagtcggaatccgctaaggagtgtgtaacaactcacctgccgaatgaactagccctgaaaatggatggcgcttaagcgtgatacccatacctcgccgtcagtgttgaagtgacgcactgacgagtaggcaggcgtggaggtcagtgaagaagcctaggcagcgatgctgggtgaaacggcctctagtgcagatcttggtggtagtagcaaatattcaagtgagaaccttgaagactgaagtggagaaaggttccatggtaacagcagttggacatgggtcagtcgatcctaagagattagggaagctccgtttcaaagcgcacgattcttcgtgccgcctatcgaaagggaatccggttaaaattccggaaccaggatgtggatctttaacggcaacgtaactgaacttggagacattggcagggggccccgggaagagttatcttttctccttaacagtctaccaccctgaaatcaatttgtttggagctagggttcaatggctggtagagcacaacacttctgttgtgtccggtgcgttcctgacaatccttgaaaatccaagggaatgaataactttcacacctggtcgtactcataaccgcagcaggtctccaaggtgaacagcctctagttgatagaacaatgtagataagggaagtcggcaaaatagatccgtaacttcgggaaaaggattggctctaatgcttgggtgtatcgggcctcggtaagaagccctggaaccaggtgaggactgctggttcgccggtggactttgccaggatctggt-ggggacgaccttggctgccttcgggcgtctggtgcacgcttaacaagcgaattagaactggtacggacaaggggaatctga------------------------------------------------------------------------------------------------------
