# Supplementary material for: NGSpeciesID: DNA barcode and amplicon consensus generation from long‐read sequencing data
Source: Ecol Evol. 2021 Jan 11;11(3):1392–8. doi: 10.1002/ece3.7146 (PMC7863402; doi:10.1002/ece3.7146)
Supplement: Supplementary file 1 — Supplementary Materials [file ECE3-11-1392-s001.zip › ece37146-sup-0003-FileS3.fasta]

>16427_Sanger
------------------------------------------------------------
------------------------------------------------------------
------------------------------------------------------------
------------------------------------------------------------
------------------------------------------------------------
------------------------------------------------------------
------------------------------------------------------------
------------------------------------------------------------
------------------------------------------------------------
------------------------------------------------------------
------------------------------------------------------------
------------------------------------------------------------
------------------------------------------------------------
------------------------------------------------------------
------------------------------------------------------------
------------------------------------------------------------
------------------------------------------------------------
------------------------------------------------------------
------------------------------------------------------------
------------------------------------------------------------
------------------------------------------------------------
------------------------------------------------------------
------------------------------------------------------------
------------------------------------------------------------
------------------------------------------------------------
------------------------------------------------------------
------------------------------------------------------------
------------------------------------------------------------
------------------------------------------------------------
------------------------------------------------------------
------------------------------------------------------------
------------------------------------------------------------
------------------------------------------------------------
------------------------------------------------------------
------------------------------------------------------------
------------------------------------------------------------
------------------------------------------------------------
------------------------------------------------------------
------------------------------------------------------------
------------------------------------------------------------
------------------------------------------------------------
------------------------------------------------------------
------------------------------------------------------------
------------------------------------------------------------
------------------------------------------------------------
------------------------------------------------------------
------------------------------------------------------------
------------------------------------------------------------
------------------------------------------------------------
------------------------------------------------------------
------------------------------------------------------------
------------------------------------------------------------
------------------------------------------------------------
------------------------------------------------------------
------------------------------------------------------------
------------------------------------------------------------
------------------------------------------------------------
------------------------------------------------------------
------------------------------------------------------------
------------------------------------------------------------
------------------------------------------------------------
------------------------------------------------------------
------------------------------------------------------------
------------------------------------------------------------
------------------------------------------------------------
------------------------------------------------------------
------------------------------------------------------------
------------------------------------------------------------
------------------------------------------------------------
------------------------------------------------------------
------------------------------------------------------------
------------------------------------------------------------
------------------------------------------------------------
------------------------------------------------------------
------------------------------------------------------------
------------------------------------------------------------
------------------------------------------------------------
------------------------------------------------------------
------------------------------------------------------------
------------------------------------------------------------
------------------------------------------------------------
------------------------------------------------------------
------------------------------------------------------------
------------------------------------------------------------
------------------------------------------------------------
------------------------------------------------------------
------------------------------------------------------------
------------------------------------------------------------
------------------------------------------------------------
------------------------------------------------------------
------------------------------------------------------------
------------------------------------------------------------
------------------------------------------------------------
------------------------------------------------------------
------------------------------------------------------------
------------------------------------------------------------
------------------------------------------------------------
------------------------------------------------------------
------------------------------------------------------------
------------------------------------------------------------
------------------------------------------------------------
------------------------------------------------------------
------------------------------------------------------------
------------------------------------------------------------
------------------------------------------------------------
------------------------------------------------------------
------------------------------------------------------------
------------------------------------------------------------
------------------------------------------------------------
------------------------------------------------------------
------------------------------------------------------------
------------------------------------------------------------
------------------------------------------------------------
------------------------------------------------------------
------------------------------------------------------------
------------------------------------------------------------
------------------------------------------------------------
------------------------------------------------------------
------------------------------------------------------------
------------------------------------------------------------
------------------------------------------------------------
------------------------------------------------------------
------------------------------------------------------------
------------------------------------------------------------
------------------------------------------------------------
------------------------------------------------------------
------------------------------------------------------------
------------------------------------------------------------
------------------------------------------------------------
------------------------------------------------------------
--------------------------------------------------------taaa
agtcgtaacaaggtttccgtaggtgaacctgcggaaggatcattatcgaatataaacttg
gatggactgttgctggcttttctttgaggggcatgtgcacgtttatcctctttatttttc
cacctgtgcaccttttgtaggcttggattatcagtggttct----aatgtgtcttttcaa
aggcataagaattgttttgggactgctgtgtttaaacgcatgtttatcggctttcccttt
tattttccaagtctatgttttgctatatacactccagaaatgtaatagaatgctgtactt
taggtcattttgtacctataataaaatcagtacaactttcagcaacggatctcttggctc
tcgcatcgatgaagaacgcagcgaaatgcgataagtaatgtgaattgcagaattcagtga
atcatcgaatctttgaacgcatctngcgctccctggtattccaaggagcatgcctgtttg
agtatcabtaaattatcaactgtgccactttggttacagattggatgtgggagatttctt
gcaggcttttgactagtcagctctcctgaaatgtattagcagtgcctttgttggttcatt
aggtgtgataatttatctacatcttcacatggtaccttcatttgtaaaaggtcatattgc
ttctaattgtctttggacaaagaaaacatataatgtgtgacaaacttgatctcaaatcag
sagagactacccgctgaacttaagcatatcaataagcggagg-aaaagaaactaacaagg
attcccctagt-------------------------------------------------
------------------------------------------------------------
------------------------------------------------------------
------------------------------------------------------------
------------------------------------------------------------
------------------------------------------------------------
------------------------------------------------------------
------------------------------------------------------------
------------------------------------------------------------
------------------------------------------------------------
------------------------------------------------------------
------------------------------------------------------------
------------------------------------------------------------
------------------------------------------------------------
------------------------------------------------------------
------------------------------------------------------------
------------------------------------------------------------
------------------------------------------------------------
------------------------------------------------------------
------------------------------------------------------------
------------------------------------------------------------
------------------------------------------------------------
------------------------------------------------------------
------------------------------------------------------------
------------------------------------------------------------
------------------------------------------------------------
------------------------------------------------------------
------------------------------------------------------------
------------------------------------------------------------
------------------------------------------------------------
------------------------------------------------------------
------------------------------------------------------------
------------------------------------------------------------
------------------------------------------------------------
------------------------------------------
>16427_ONT_NGSpeciesID_Medaka
tgactgtctaattaaaacatagcattgcgatggccagaaagtggtgttgacgcaatgtga
tttctgcccagtgctctgaatgtcaaagtgaagaaattcaaccaagcgcgggtaaacggc
gggagtaactatgactctcttaaggtagccaaatgcctcgtcatctaattagtgacgcgc
atgaatggattaacgagattcccactgtccctatctactatctagcgaaaccacagccaa
gggaacgggcttggcagaatcagcggggaaagaagaccctgttgagcttgactctagttt
gacattgtgaagagacatagagggtgtagcataagtgggagcttcggcgccgttgaaata
ccactacctttatcgtctctttacttattcaatgaggcggagctgggacgaaagttccac
cttttggcttcaaggtcttttacaggccaatccgggttgaagacattgtcaggtggggag
tttggctggggcggcacatctgttaaaagataacgcaggtgtcctaaggggggggctcat
ggagaacagaaatctccagtagaacaaaagggtaaaagtcctcttgattttgattttcag
tgtgaatacaaaccatgaaagtgtggcctatcgatcctttagtccctcggcatttgaggc
tagaggtgccagaaaagttaccacagggataactggcttgtggcagccaagcgttcatag
cgacgttgc-ttttgatccttcgatgtcggctcttcctatcataccgaagcagaattcgg
taagcgttggattgttcacccactaaacatacctggtgggaatagcggtgctgtccaaca
tgtattatattatattcaaccgctagtcgacttggcagaatactgttgcaggtgccaagc
ggcaagatgacctggttcggggaaagctaaggactaactaagtgtagtctatgccaatcc
cgagcggagtggccaaggagtgatccttggttttcacccgtgtaacgcgcggtaaggtat
cggtctatctctagcaaatgatagagtgggcttaagggacgtgctactcccattcgaaag
aatgctttgtactggagcacctgcaatgcaaaggtatgaagagtcgtgctctgacctggt
cagacgagagactaggtaggaaatgacttagtcaagactggtatcaaggaatagggaacg
tgagctgggtttagaccgtcgtgagacaggttagttttaccctactgatggagtgttatc
gcaatagtaattgagcttagtacgagaggaaccgctcattcagatatttggtatttgcgc
ctgtccgatcgggcaatggcgcgaagctatcatctgctggattatggctgaacgcctcta
agtcagaatccgtgctagaaacgatgattttgtcccgcacataagacttgagttgaaata
gagctttgctcgtgtaccaaatcaggtgggctgagctgctatggcggaaatgccgtggta
gcttgcttgcgaattgtaataactatatgggcgggggtgaatcctttgcagacgacttga
atgggaacggggtactgtaagcggtagagtagccttgttgctacgatccgctgaggttaa
gcccttgttctaaagatttgttcgacttttttcaagttgaacttttccttctttttttat
gtggacaatttacttgagggctggtcttttgtacttttggtgagcacattttttcaagtt
tgccagcccatgcaagatgaatttgattattctcttccccgtcttaaacgaccatgctga
gagtgtagagcaggttttttaaaacttgtgcacttggagtgcaggtacttgccagtgccg
cttttcactgatacttcaaattgttatgaagtgcaaacaagttgacagtaaggctgactt
tttgatttctttgaaaacaggacagccggaaaatttgaatcaccaagtgagtgtttgcaa
tcatattccaaggctgcttgcttgcttgctttgaaagatgaaaagctttccttcattcgc
agtttccactctagtaccctcttctttagaagaagagcactccccaaggctgaacacttt
atattcccccttgtgatgatgtttgaacccaactggacatccacaggttgtgggccacca
ttttcctgtggtgcgctgagtggaaagctggggttggtataatgcgagatgaaaatgacc
ttcctttggatgtctgaacttc-tttttttcttttgttcgcaattctgaggttttttact
aatgcaatttaattctatagaacccgggagtacagtacttacttacttagaatgaaatga
atggaatatatttacaagatcatcatctgcatggggcatataagcatattaaaaactatt
caagtatccacggccataggactctgaaagcaccgcatcccgtctgatctgcgcagttaa
ccagagtgccgcccagttagtaccacggtgggggaccacgcgggaatcctgggtgctgtg
gttttccgcttttttttcccttttctgcaaagtctttagtggacacggtttgtcacgcct
cagtgaaaatgaggcacatgtgatgcataaacatcttatttccatacatgtaggagagaa
gtcaaggaagcggagggcctgtatgatgggcccttgccaagcagagacttggagaggtgt
tatataggtttattacttagtatacatgtaaaagaaagggtgataaattagttggtagta
atacttagtatacatgtaaaagaaagggttgaaggaacaattaaaacttccttggtaata
caaattatttgtttagggcaggctgggattgaaccaaagacaagtcttgaacacgaccta
caataataatgtagtcaaacataagtaaaatgtatggaaatgtaattaaacataagccta
tacaatgataatgtagtgaaacataagtaaaatgtagtcctatacaagtgtaatgtagtc
aaacataagcctatacaataataatgtagtggaacataagtaaaatgtagtcaaacataa
gcctatacaagtgtaatgtaatgaaacataagccaatacaataataatgtagtcaaacat
aagtaaaatgtcggcctatacaatagtaatgtaatgaaacataagccctatacaat----
-aaaaaatgtaatgaaacataagcaaaatgtcggactatacaagtgtaatgtaatgaaac
ataagccctatacaataataatgtaatgaaacataagccctatacaat----aaaaaatg
taatgaaacataagcaaaatgtcggcctatacaataaaaaatgtaatgaaacataagcaa
aatgtcggactatacaatagtaatgtaatgaaacataagccctatacaat--aaaaatgt
aatgaaacataagccctatacaat-aaaaaatgtagtgaaacataagcaaaatgtcggac
tatacaatagtaatgtaatg-aaacataagccctacacaat-aaaaaatgtaatgaaaca
taagcaaaatgtcggcctatacaagtgtaatgtaatgaaacataagcaaaatgtcggact
atacaagtgtaatgtaaggaaacataagccctatacaaaaaaaaatgtaatgaaacataa
gcaaaatgtagtcctatacaattgtaatataagccaatacactagtaatgtagtccgaca
caaaatttctaccaagtccccagcaatttccgctttttctcaaatatctccaccaaatct
taatatttctggctaaaataaaacatagaattcatcacacaacttccctccatacgtcca
gatagtttgtgtgacgattggaagtggtttgtgtcacaaaaatttcgaacgcgatatagt
ggacaccatttgtcacgcctcatgcaaaatggccacaacatgaccaaacaaagtgggttt
cctactacatggaaggaaagtctgaaacaaagaatgaaacattgattgaatatctgtttc
aaacaatgtagtaagatgagtactgacatatgctaggtctgaaaacaatttatgaggagg
ctttgttgcccaaagtctgtttcactagttgtagtaagatttagctgttgggggcacctt
tattgaagtatatgagattaggaaatgtctgaacaagtcaaatgagatagaatctttaaa
gtctgctcaattgctagttaggaccagtctgaacaagtcaaatgagatagaatctttaaa
gtctgctcaattgctagtaggaccagtacttttttctaatattttgtgaagggggaaaca
catttgaataggggggaagggcaactctggtttggcttttgctttagtagaatttgagta
ccaatctcatgtaaattggagggtgtggaacatttgaatggccaaaacttactgtgctgt
acttatacaccagtttgaattgactttgtaaaataagtactgctctcatttgcaacaatg
aggaggggaaattttgaacgggctctacaagagacaatactggtttgccttttctcagta
aaataagtacctgtccttgactggggggggaggagaaatttgaacggctagacaactctg
gtttgacttttgctttagtagaattgagtaccattctcatgcgagtttggggcatggaaa
atttgaatggctgagacttactgtgctgtgtataacacaccagtttgaattggcttagta
aaataagtactactctcatttgcaatgatggggagggaaa-ttttgaacggctctaaaaa
aagacaatactggtttgctttatcttagtaaaacgagtacctttctctttgggagaaact
t-ggggacatctgaaatgacaaatgcgttccaccgaagtaacacgagtacctgcatgtgg
tgggaaagtctgaaaaggttgagaatttattttggcgtagtaggatggatattgggtaa-
-ggggggaagcatctgaaatgacaaatgcattccaccgaagtaacacgagtacctgcatg
tggtgggaaagtctgaaaaggttgagaatttattttggcatagtaggatagaatgtgaat
gtggaagggaacgtctgaaatactactagtatggtagagtaagaccagtactatatgtgt
atgggaggttgaacctaggggacaaaaactcctatctagtatgcctctgcaagaataata
tgggatgactggcttgtcttgttccgaatcaatgatatgtctgtccattggacttgtgct
gatttggaatagactttgagccaggtggttttcttattgccgttgaaaagtctaaaagtc
gagcactgttttttgtgcttgcagtgatgagggaatgtggatattcttgcctatggctag
aactgttgcgattaatcaattgaggatccgccgtgactgagctagatcatattgcttgat
ccaagctggtgatgggtagttctctttgaaggccatgatctttgttcacatgtatgtaac
aaggagaaatgtgtctaaaatttgtgagaccggggaataaggtgttttgactactactgc
aggctgtagtgtgatttgatatgtcgcatgaaggcatgcgggggctgtagttgaaattat
gaaatgaatgtctaaaatgaactccgtccaccaagaaagtggcattgcgtccgctagtat
tggtgttcttctggaaagtagttacctggttgatcctgccagtagtcatatgcttgtctc
aaagattaagccatgcatgtctaagtataaacaagtttgtactgtgaaactgcgaatggc
tcattaaatcagttatagtttatttgatgataaattgctacatggataactgtggtaatt
ctagagctaatacatgcaatcaagccccgactttcggaaggggtgtatttattagataaa
aaaccaacgcggctcgccgctcccttggtgattcataataacttgtcgaatcgcatggcc
ttgtgccggcgatgcttcattcaaatatctgccctatcaactttcgatggtaggatagag
gcctaccatggtttcaacgggtaacggggaataagggttcgattccggagagggagcctg
agaaacggctaccacatccaaggaaggcagcaggcgcgcaaattacccaatcccgacacg
gggaggtagtgacaataaataacaatatagggctctttcgggtcttataattggaatgag
aacaatttaaatcccttaacgaggaacaattggagggcaagtctggtgccagcagccgcg
gtaattccagctccaatagcgtatattaaagttgttgcagttaaaaaagctcgtagttga
acttcagacctggctgggtggtccgcttaacggcgagtactgtctggctgggccttacct
cttggtgagccggcgtgtcctttattggatgcgttggggaaccaggac-tttaccttgag
aaaattagagtgttcaaagcaggcctatgcccgaatacattagcatggaataataaaata
ggacgtgtggttctattttgttggtttctagagtcgccgtaatgattaatagggatagtt
gggggcattggtattgagtcgctagaggtgaaattcttggattgactcaagaccaactat
tgcgaaagcatttgccaaggatgttttcattaatcaagaacgaaggttaggggatcgaaa
acgattagataccgttgtagtcttaacagtaaactatgccgactagggatcgggcgacct
caatttttatgtgtcgctcggcaccttacgagaaatcaaagtctttgggttctgggggga
gtatggtcgcaaggctgaaacttaaaggaattgacggaagggcaccaccaggtgtaaact
gttacagtttagccgcagtagctctgcaccaaaaaagcagcctgaaaaggtgaggtggtt
gtcctataatataatattaaatgctagtctatggtatgccataggcgagaccctcaaatt
gacgggaaactcctaaagctccagacaccaagccttgtttcgaaagaactgggtggccag
gttaatagcctcgggtatggtaaaagatctggagatgatacaatggacaatccgcagcca
aggccctaaggagaggaaactctctatgggacaggttcagagactagat-ggggtcggtc
tcttttaaatgtgaggcttaaggtatagtccggcttcaagtgaaagcttgtaagacttgg
ttctcatgctgggagcctgcggcttaatttgactcaacacggggaaactcaccaggtcca
gacataactaggattgacagattgatagctctttcatgattttatgggtggtggtgcatg
gccgttcttagttggtggagtgatttgtctggttaattccgataacgaacgagaccttaa
cctgctaaatagccaggccggctttggctggtcgccggcttcttagagggactgtcagcg
tgtagctgacggaagtttgaggcaataacaggtctgtgatgcccttagatgttctgggcc
gcacgcgcgctacactgacagagccagcgagtatttcaccttggccggaaggtctgggta
atcttgtgaaactctgtcgtgctggggatagagcattgcaattattgctcttcaacgagg
aatacctagtaagcgtgagtcatcagctcgcgttgattacgtccctgccctttgtacaca
ccgcccgtcgctactaccgattgaatggcttagtgaggtctccggattggctttggggat
ccggcaacggaaccctattgctgagaagttgatcaaacttggtcatttagaggaagtaaa
agtcgtaacaaggtttccgtaggtgaacctgcggaaggatcattatcgaatataaacttg
gatggactgttgctggcttttctttgaggggcatgtgcacgtttatcctctttatttttc
cacctgtgcaccttttgtaggcttggattatcagtggttct----aatgtgtcttttcaa
aggcataagaattgttttgggactgctgtgtttaaacgcatgtttatcggctttcccttt
tattttccaagtctatgttttgctatatacactccagaaatgtaatagaatgctgtactt
taggtcattttgtacctataataaaatcagtacaactttcagcaacggatctcttggctc
tcgcatcgatgaagaacgcagcgaaatgcgataagtaatgtgaattgcagaattcagtga
atcatcgaatctttgaacgcatcttgcgctccctggtattccaaggagcatgcctgtttg
agtatcattaaattatcaactgtgccactttggttacagattggatgtgggagatttctt
gcaggcttttgactagtcagctctcctgaaatgtattagcagtgcctttgttggttcatt
aggtgtgataatttatctacatcttcacatggtaccttcatttgtaaaaggtcatattgc
ttctaattgtctttggacaaagaaaacatataatgtgtgacaaacttgatctcaaatcag
gcaggactacccgctgaacttaagcatatcaataagcggagg-aaaagaaactaacaagg
attcccctagtaactgcgagtgaagcgggaaaagctcaaatttaaaatctgacagttgtt
ctggctgtccgagttgtaatctagagaagtgttacccgcgctggaccgtgtacaagtctc
ctggaatggagcatcatagagggtgagaatcccgtctttgacatggactaccagggcttt
gtggtgcgctctcaaagagtcgagttgtttgggaatgcagctcaaaatgggtggtaaatg
ccatctaaagctaaatattggcgagagaccgatagcgaacaagtaccgtgagggaaagat
gaaaagaactttggaaagagagttaaacagtacgtgaaattgctgaaagggaaacgcttg
aagtcagtcgcatcgactggaaatcaaccttgcttttgcttggtgtattttctggcttga
tgggtcagcatcaattttggtcgctggataaaggcttggggaatgtggcatcttaggatg
tgttatagcccttggtcgcatacagcggttgggattgaggaactcagcacgccgcaaggc
cgggtcgttttacgaccacgtttacgtgcttaggatgctggcataatggctttaatcgac
ccgtcttgaaacacggaccaaggagtctaacatgcctgcgagtgtttgggtggaaaaccc
atgcgcgcaatgaaagtgaaaagttgagatccctgtcgtggggagcatcgacgcccagac
cagaccttttgcgacggatctgcggtagagcatgtatgttgggacccgaaagatggtgaa
ctatgcctgaatagggtgaagccagaggaaactctggtggaggctcgtagcgattctgac
gtgcaaatcgatcgtcaaatttgggtataggggcgaaagactaatcgaaccatctagtag
ctggttcctgccgaagtttccctcaggatagcagaaactcatatcagatttatgtggtaa
agcgaatgattagaggccttggggttgaaacaaccttaacctattctcaaactttaaata
tgtaagaacaagccgtctcttgactggaccgcttggcgattgagagtttctagtgggcca
tttttggtaagcagaactggcgatgcgggatgaaccgaacgcgaggttaaggtgccggaa
ttcacgctcatcagacaccacaaaaggtgttagttcatctagacagcaggacggtggcca
tggaagtcggaatccgctaaggagtgtgtaacaactcacctgccgaatgaactagccctg
aaaatggatggcgcttaagcgtgatacccatacctcgccgtcagcgttgaagtgacgcgc
tgacgagtaggcaggcgtggaggtcagtgaagaagcctaggcagtgatgctgggtgaaac
ggcctctagtgcagatcttggtggtagtagcaaatattcaagtgagaaccttgaagactg
aagtggagaaaggttccatggtaacagcagttggacatgggtcagtcgatcctaagagat
agggaagctccgtttcaaagtgtgcgattcttcgcgccgcctatcgaaagggaatccggt
taaaattccggaaccaggatgtggatctttaacggcaacgtaactgaacttggagacgtt
ggcaggggccccgggaagagttatcttttctccttaacagtcttaccaccctgaaatcaa
tttatttggagctagggttcaatggctggtagagcacaacacttctgttgtgtccggtgc
gttcctgacaatccttgaaaatccaagggaatgaataactttcacacctggtcgtactca
taaccgcagcaggtctccaaggtgaacagcctctagttgatagaacaatgtagataaggg
aagtcggcaaaatagatccgtaacttcgggaaaaggattggctctaatgcttgggtgcat
cgggcctcggtaacaagccctgggatcaggctgggactgctta-ggggcaacccctttgt
ggacccggccaggacctggtggtggacgaccttggctgccctcgggcgtctggtgcacgc
ttaacaagcgaattagaactggtacggacaaggggaatct--
>16427_ONT_NGSpeciesID_Racon
-gactgtctaattaaaacatagcattgcgatggccagaaagtggtgttgacgcaatgtga
tttctgcccagtgctctgaatgtcaaagtgaagaaattcaaccaagcgcgggtaaacggc
gggagtaactatgactctcttaaggtagccaaatgcctcgtcatctaattagtgacgcgc
atgaatggattaacgagattcccactgtccctatctactatctagcgaaaccacagccaa
gggaacgggcttggcagaatcagcggggaaagaagaccctgttgagcttgactctagttt
gacattgtgaagagacatagagggtgtagcataagtgggagcttcggcgccgttgaaata
ccactacctttatcgtctctttacttattcaatgaggcggagctgggacgaaagttccac
cttttggcttcaaggtcttttacaggccaatccgggttgaagacattgtcaggtggggag
tttggctggggcggcacatctgttaaaagataacgcaggtgtcctaa--ggggggctcat
ggagaacagaaatctccagtagaacaaaagggtaaaagtcctcttgattttgattttcag
tgtgaatacaaaccatgaaagtgtggcctatcgatcctttagtccctcggcatttgaggc
tagaggtgccagaaaagttaccacagggataactggcttgtggcagccaagcgttcatag
cgacgttgc-ttttgatccttcgatgtcggctcttcctatcataccgaagcagaattcgg
taagcgttggattgttcacccactaaacatacctggtgggaatagcggtgctgtccaaca
tgtattatattatattcaaccgctagtcgacttggcagaatactgttgcaggtgccaagc
ggcaagatgacctggttcggggaaagctaaggactaactaagtgtagtctatgccaatcc
cgagcggagtggccaaggagtgatccttggttttcacccgtgtaacgcgcggtaaggtat
cggtctatctctagcaaatgatagagtgggcttaagggacgtgctactcccattcgaaag
aatgctttgtactggagcacctgcaatgcaaaggtatgaagagtcgtgctctgacctggt
cagacgagagactaggtaggaaatgacttagtcaagactggtatcaaggaatagggaacg
tgagctgggtttagaccgtcgtgagacaggttagttttaccctactgatggagtgttatc
gcaatagtaattgagcttagtacgagaggaaccgctcattcagatatttggtatttgcgc
ctgtccgatcgggcaatggcgcgaagctatcatctgctggattatggctgaacgcctcta
agtcagaatccgtgctagaaacgatgattttgtcccgcacataagacttgagttgaaata
gagctttgctcgtgtaccaaatcaggtgggctgagctgctatggcggaaatgccgtggta
gcttgcttgcgaattgtaataactatatgggc-ggggtgaatcctttgcagacgacttga
atgggaacggggtactgtaagcggtagagtagccttgttgctacgatccgctgaggttaa
gcccttgttctaaagatttgttcgacttttttcaagttgaacttttccttctttttttat
gtggacaatttacttgagggctggtcttttgtacttttggtgagcacattttttcaagtt
tgccagcccatgcaagatgaatttgattattctcttccccgtcttaaacgaccatgctga
gagtgtagagcaggttttttaaaacttgtgcacttggagtgcaggtacttgccagtgccg
cttttcactgatacttcaaattgttatgaagtgcaaacaagttgacagtaaggctgac-t
tttgatttctttgaaaacaggacagccggaaaatttgaatcaccaagtgagtgtttgcaa
tcatattccaaggctgcttgcttgcttgctttgaaagatgaaaagctttccttcattcgc
agtttccactctagtaccctcttctttagaagaagagcact-cccaaggctgaacacttt
atatt-ccccttgtgatgatgtttgaacccaactggacatccacaggttgtgggccacca
ttttcctgtggtgcgctgagtggaaagctggggttggtataatgcgagatgaaaatgacc
ttcctttggatgtctgaacttcttttttttcttttgttcgcaattctgagg-tttttact
aatgcaatttaattctatagaacccgggagtacagtacttacttacttagaatgaaatga
atggaatatatttacaagatcatcatctgcatggggcatataagcatattaaaaactatt
caagtatccacggccataggactctgaaagcaccgcatcccgtctgatctgcgcagttaa
ccagagtgccgcccagttagtaccacggt-ggggaccacgcgggaatcctgggtgctgtg
gttttccgctttttttttttttttctgcaaagtctttagtggacacggtttgtcacgcct
cagtgaaaatgaggcacatgtgatgcataaacatcttatttccatacatgtaggagagaa
gtcaaggaagcggagggcctgtatgatgggcccttgccaagcagagacttggagaggtgt
tatataggtttattacttagtatacatgtaaaagaaagggtgataaattagttggtagta
atacttagtatacatgtaaaagaaagggttgaaggaacaattaaaacttccttggtaata
caaattatttgtttagggcaggctgggattgaaccaaagacaagtcttgaacacgaccta
caataataatgtagtcaaacataagtaaaatgtatggaaatgtaattaaacataagccta
tacaatgataatgtagtgaaacataagtaaaatgtagtcctatacaagtgtaatgtagtc
aaacataagcctatacaataataatgtagtggaacataagtaaaatgtagtcaaacataa
gcctatacaagtgtaatgtaatgaaacataagccaatacaataataatgtagtcaaacat
aagtaaaatgtcggcctatacaatagtaatgtaatgaaacataagccctatacaataaaa
aaaaaaatgtaatgaaacataagcaaaatgtcggactatacaagtgtaatgtaatgaaac
ataagccctatacaataataatgtaatgaaacataagccctatacaaataaaaaaaaatg
taatgaaacataagcaaaatgtcggcctatacaataaaaaatgtaatgaaacataagcaa
aatgtcggactatacaatagtaatgtaatgaaacataagccctatacaataaaaaaatgt
aatgaaacataagccctatacaataaaaaaatgtagtgaaacataagcaaaatgtcggac
tatacaatagtaatgtaatgaaaacataagccctacacaacaaaaaaatgtaatgaaaca
taagcaaaatgtcggcctatacaagtgtaatgtaatgaaacataagcaaaatgtcggact
atacaagtgtaatgtaaggaaacataagccctatacaataaaaaatgtaatgaaacataa
gcaaaatgtagtcctatacaattgtaatataagccaatacactagtaatgtagtccgaca
caaaatttctaccaagtccccagcaatttccgctttttctcaaatatctccaccaaatct
taatatttctggctaaaataaaacatagaattcatcacacaacttccctccatacgtcca
gatagtttgtgtgacgattggaagtggtttgtgtcacaaaaatttcgaacgcgatatagt
ggacaccatttgtcacgcctcatgcaaaatggccacaacatgaccaaacaaagtgggttt
cctactacatggaaggaaagtctgaaacaaagaatgaaacattgattgaatatctgtttc
aaacaatgtagtaagatgagtactgacatatgctaggtctgaaaacaatttatgaggagg
ctttgttgcccaaagtctgtttcactagttgtagtaagatttagctgttgggggcacctt
tattgaagtatatgagattaggaaatgtctgaacaagtcaaatgagatagaatctttaaa
gtctgctcaattgctagttaggaccagtctgaacaagtcaaatgagatagaatctttaaa
gtctgctcaattgctagtaggaccagtacttttttctaatattttgtgaa-ggggaaaca
catttgaata--ggggaagggcaactctggtttggcttttgctttagtagaatttgagta
ccaatctcatgtaaattggagggtgtggaacatttgaatggccaaaacttactgtgctgt
acttatacaccagtttgaattgactttgtaaaataagtactgctctcatttgcaacaatg
aggaggggaaattttgaacgggctctacaagagacaatactggtttgccttttctcagta
aaataagtacctgtccttgactggggggggaggagaaatttgaacggctagacaactctg
gtttgacttttgctttagtagaattgagtaccattctcatgcgagtttggggcatggaaa
atttgaatggctgagacttactgtgctgtgtataacacaccagtttgaattggcttagta
aaataagtactactctcatttgcaatgatggggagggaaa-ttttgaacggctctaaaaa
aagacaatactggtttgctttatcttagtaaaacgagtacctttctctttgggagaaact
t-ggggacatctgaaatgacaaatgcgttccaccgaagtaacacgagtacctgcatgtgg
tgggaaagtctgaaaaggttgagaatttattttggcgtagtaggatggatattgggtaaa
-ggggggaagcatctgaaatgacaaatgcattccaccgaagtaacacgagtacctgcatg
tggtgggaaagtctgaaaaggttgagaatttattttggcatagtaggatagaatgtgaat
gtggaagggaacgtctgaaatactactagtatggtagagtaagaccagtactatatgtgt
atgggaggttgaacctaggggacaaaaactcctatctagtatgcctctgcaagaataata
tgggatgactggcttgtcttgttccgaatcaatgatatgtctgtccattggacttgtgct
gatttggaatagactttgagccaggtggttttcttattgccgttgaaaagtctaaaagtc
gagcactg-tttttgtgcttgcagtgatgagggaatgtggatattcttgcctatggctag
aactgttgcgattaatcaattgaggatccgccgtgactgagctagatcatattgcttgat
ccaagctggtgatgggtagttctctttgaaggccatgatctttgttcacatgtatgtaac
aaggagaaatgtgtctaaaatttgtgagaccggggaataaggtgttttgactactactgc
aggctgtagtgtgatttgatatgtcgcatgaaggcatgcgggggctgtagttgaaattat
gaaatgaatgtctaaaatgaactccgtccaccaagaaagtggcattgcgtccgctagtat
tggtgttcttctggaaagtagttacctggttgatcctgccagtagtcatatgcttgtctc
aaagattaagccatgcatgtctaagtataaacaagtttgtactgtgaaactgcgaatggc
tcattaaatcagttatagtttatttgatgataaattgctacatggataactgtggtaatt
ctagagctaatacatgcaatcaagccccgactttcggaaggggtgtatttattagataaa
aaaccaacgcggctcgccgctcccttggtgattcataataacttgtcgaatcgcatggcc
ttgtgccggcgatgcttcattcaaatatctgccctatcaactttcgatggtaggatagag
gcctaccatggtttcaacgggtaacggggaataagggttcgattccggagagggagcctg
agaaacggctaccacatccaaggaaggcagcaggcgcgcaaattacccaatcccgacacg
gggaggtagtgacaataaataacaatatagggctctttcgggtcttataattggaatgag
aacaatttaaatcccttaacgaggaacaattggagggcaagtctggtgccagcagccgcg
gtaattccagctccaatagcgtatattaaagttgttgcagttaaaaaagctcgtagttga
acttcagacctggctgggtggtccgcttaacggcgagtactgtctggctgggccttacct
cttggtgagccggcgtgtcctttattggatgcgttggggaaccaggac-tttaccttgag
aaaattagagtgttcaaagcaggcctatgcccgaatacattagcatggaataataaaata
ggacgtgtggttctattttgttggtttctagagtcgccgtaatgattaatagggatagtt
gggggcattggtattgagtcgctagaggtgaaattcttggattgactcaagaccaactat
tgcgaaagcatttgccaaggatgttttcattaatcaagaacgaaggttaggggatcgaaa
acgattagataccgttgtagtcttaacagtaaactatgccgactagggatcgggcgacct
caatttttatgtgtcgctcggcaccttacgagaaatcaaagtctttgggttct-ggggga
gtatggtcgcaaggctgaaacttaaaggaattgacggaagggcaccaccaggtgtaaact
gttacagtttagccgcagtagctctgcacc-aaaaagcagcctgaaaaggtgaggtggtt
gtcctataatataatattaaatgctagtctatggtatgccataggcgagaccctcaaatt
gacgggaaactcctaaagctccagacaccaagccttgtttcgaaagaactgggtggccag
gttaatagcctcgggtatggtaaaagatctggagatgatacaatggacaatccgcagcca
aggccctaaggagaggaaactctctatgggacaggttcagagactagat-ggggtcggtc
tcttttaaatgtgaggcttaaggtatagtccggcttcaagtgaaagcttgtaagacttgg
ttctcatgctgggagcctgcggcttaatttgactcaacacggggaaactcaccaggtcca
gacataactaggattgacagattgatagctctttcatgattttatgggtggtggtgcatg
gccgttcttagttggtggagtgatttgtctggttaattccgataacgaacgagaccttaa
cctgctaaatagccaggccggctttggctggtcgccggcttcttagagggactgtcagcg
tgtagctgacggaagtttgaggcaataacaggtctgtgatgcccttagatgttctgggcc
gcacgcgcgctacactgacagagccagcgagtatttcaccttggccggaaggtctgggta
atcttgtgaaactctgtcgtgctggggatagagcattgcaattattgctcttcaacgagg
aatacctagtaagcgtgagtcatcagctcgcgttgattacgtccctgccctttgtacaca
ccgcccgtcgctactaccgattgaatggcttagtgaggtctccggattggctttggggat
ccggcaacggaaccctattgctgagaagttgatcaaacttggtcatttagaggaagtaaa
agtcgtaacaaggtttccgtaggtgaacctgcggaaggatcattatcgaatataaacttg
gatggactgttgctggcttttctttgaggggcatgtgcacgtttatcctctttatttttc
cacctgtgcaccttttgtaggcttggattatcagtggttctaatcaatgtgtcttttcaa
aggcataagaattgttttgggactgctgtgtttaaacgcatgtttatcggctttcccttt
tattttccaagtctatgttttgctatatacactccagaaatgtaatagaatgctgtactt
taggtcattttgtacctataataaaatcagtacaactttcagcaacggatctcttggctc
tcgcatcgatgaagaacgcagcgaaatgcgataagtaatgtgaattgcagaattcagtga
atcatcgaatctttgaacgcatcttgcgctccctggtattccaaggagcatgcctgtttg
agtatcattaaattatcaactgtgccactttggttacagattggatgtgggagatttctt
gcaggcttttgactagtcagctctcctgaaatgtattagcagtgcctttgttggttcatt
aggtgtgataatttatctacatcttcacatggtaccttcatttgtaaaaggtcatattgc
ttctaattgtctttggacaaagaaaacatataatgtgtgacaaacttgatctcaaatcag
gcaggactacccgctgaacttaagcatatcaataagcggagg-aaaagaaactaacaagg
attcccctagtaactgcgagtgaagcgggaaaagctcaaatttaaaatctgacagttgtt
ctggctgtccgagttgtaatctagagaagtgttacccgcgctggaccgtgtacaagtctc
ctggaatggagcatcatagagggtgagaatcccgtctttgacatggactaccagggcttt
gtggtgcgctctcaaagagtcgagttgtttgggaatgcagctcaaaatgggtggtaaatg
ccatctaaagctaaatattggcgagagaccgatagcgaacaagtaccgtgagggaaagat
gaaaagaactttggaaagagagttaaacagtacgtgaaattgctgaaagggaaacgcttg
aagtcagtcgcatcgactggaaatcaaccttgcttttgcttggtgtattttctggcttga
tgggtcagcatcaattttggtcgctggataaaggcttggggaatgtggcatcttaggatg
tgttatagcccttggtcgcatacagcggttgggattgaggaactcagcacgccgcaaggc
cgggtcgttttacgaccacgtttacgtgcttaggatgctggcataatggctttaatcgac
ccgtcttgaaacacggaccaaggagtctaacatgcctgcgagtgtttgggtggaaaaccc
atgcgcgcaatgaaagtgaaaagttgagatccctgtcgtggggagcatcgacgcccagac
cagaccttttgcgacggatctgcggtagagcatgtatgttgggacccgaaagatggtgaa
ctatgcctgaatagggtgaagccagaggaaactctggtggaggctcgtagcgattctgac
gtgcaaatcgatcgtcaaatttgggtataggggcgaaagactaatcgaaccatctagtag
ctggttcctgccgaagtttccctcaggatagcagaaactcatatcagatttatgtggtaa
agcgaatgattagaggccttggggttgaaacaaccttaacctattctcaaactttaaata
tgtaagaacaagccgtctcttgactggaccgcttggcgattgagagtttctagtgggcca
tttttggtaagcagaactggcgatgcgggatgaaccgaacgcgaggttaaggtgccggaa
ttcacgctcatcagacaccacaaaaggtgttagttcatctagacagcaggacggtggcca
tggaagtcggaatccgctaaggagtgtgtaacaactcacctgccgaatgaactagccctg
aaaatggatggcgcttaagcgtgatacccatacctcgccgtcagcgttgaagtgacgcgc
tgacgagtaggcaggcgtggaggtcagtgaagaagcctaggcagtgatgctgggtgaaac
ggcctctagtgcagatcttggtggtagtagcaaatattcaagtgagaaccttgaagactg
aagtggagaaaggttccatggtaacagcagttggacatgggtcagtcgatcctaagagat
agggaagctccgtttcaaagtgtgcgattcttcgcgccgcctatcgaaagggaatccggt
taaaattccggaaccaggatgtggatctttaacggcaacgtaactgaacttggagacgtt
ggcaggggccccgggaagagttatcttttctccttaacagtcttaccaccctgaaatcaa
tttatttggagctagggttcaatggctggtagagcacaacacttctgttgtgtccggtgc
gttcctgacaatccttgaaaatccaagggaatgaataactttcacacctggtcgtactca
taaccgcagcaggtctccaaggtgaacagcctctagttgatagaacaatgtagataaggg
aagtcggcaaaatagatccgtaacttcgggaaaaggattggctctaatgcttgggtgcat
cgggcctcggtaacaagccctgggatcaggctgggactgctta-ggggcaacccctttgt
ggacccggccaggacctggtggtggacgaccttggctgccctcgggcgtctggtgcacgc
ttaacaagcgaattagaactggtac-----------------
>16427_PB_NGSpeciesID_Racon
-gactgtctaattaaaacatagcattgcgatggccagaaagtggtgttgacgcaatgtga
tttctgcccagtgctctgaatgtcaaagtgaagaaattcaaccaagcgcgggtaaacggc
gggagtaactatgactctcttaaggtagccaaatgcctcgtcatctaattagtgacgcgc
atgaatggattaacgagattcccactgtccctatctactatctagcgaaaccacagccaa
gggaacgggcttggcagaatcagcggggaaagaagaccctgttgagcttgactctagttt
gacattgtgaagagacatagagggtgtagcataagtgggagcttcggcgccgttgaaata
ccactacctttatcgtctctttacttattcaatgaggcggagctgggacgaaagttccac
cttttggcttcaaggtcttttacaggccaatccgggttgaagacattgtcaggtggggag
tttggctggggcggcacatctgttaaaagataacgcaggtgtcctaa--ggggggctcat
ggagaacagaaatctccagtagaacaaaagggtaaaagtcctcttgattttgattttcag
tgtgaatacaaaccatgaaagtgtggcctatcgatcctttagtccctcggcatttgaggc
tagaggtgccagaaaagttaccacagggataactggcttgtggcagccaagcgttcatag
cgacgttgctttttgatccttcgatgtcggctcttcctatcataccgaagcagaattcgg
taagcgttggattgttcacccactaaacatacctggtgggaatagcggtgctgtccaaca
tgtattatattatattcaaccgctagtcgacttggcagaatactgttgcaggtgccaagc
ggcaagatgacctggttcggggaaagctaaggactaactaagtgtagtctatgccaatcc
cgagcggagtggccaaggagtgatccttggttttcacccgtgtaacgcgcggtaaggtat
cggtctatctctagcaaatgatagagtgggcttaagggacgtgctactcccattcgaaag
aatgctttgtactggagcacctgcaatgcaaaggtatgaagagtcgtgctctgacctggt
cagacgagagactaggtaggaaatgacttagtcaagactggtatcaaggaatagggaacg
tgagctgggtttagaccgtcgtgagacaggttagttttaccctactgatggagtgttatc
gcaatagtaattgagcttagtacgagaggaaccgctcattcagatatttggtatttgcgc
ctgtccgatcgggcaatggcgcgaagctatcatctgctggattatggctgaacgcctcta
agtcagaatccgtgctagaaacgatgattttgtcccgcacataagacttgagttgaaata
gagctttgctcgtgtaccaaatcaggtgggctgagctgctatggcggaaatgccgtggta
gcttgcttgcgaattgtaataactatatgggcgggggtgaatcctttgcagacgacttga
atgggaacggggtactgtaagcggtagagtagccttgttgctacgatccgctgaggttaa
gcccttgttctaaagatttgttcgacttttttcaagttgaacttttccttctttttttat
gtggacaatttacttgagggctggtcttttgtacttttggtgagcacattttttcaagtt
tgccagcccatgcaagatgaatttgattattctcttccccgtcttaaacgaccatgctga
gagtgtagagcaggttttttaaaacttgtgcacttggagtgcaggtacttgccagtgccg
cttttcactgatacttcaaattgttatgaagtgcaaacaagttgacagtaaggctgactt
tttgatttctttgaaaacaggacagccggaaaatttgaatcaccaagtgagtgtttgcaa
tcatattccaaggctgcttgcttgcttgctttgaaagatgaaaagctttccttcattcgc
agtttccactctagtaccctcttctttagaagaagagcactccccaaggctgaacacttt
atattcccccttgtgatgatgtttgaacccaactggacatccacaggttgtgggccacca
ttttcctgtggtgcgctgagtggaaagctggggttggtataatgcgagatgaaaatgacc
ttcctttggatgtctgaacttc-tttttttcttttgttcgcaattctgagg-tttttact
aatgcaatttaattctatagaacccgggagtacagtacttacttacttagaatgaaatga
atggaatatatttacaagatcatcatctgcatggggcatataagcatattaaaaactatt
caagtatccacggccataggactctgaaagcaccgcatcccgtctgatctgcgcagttaa
ccagagtgccgcccagttagtaccacggtgggggaccacgcgggaatcctgggtgctgtg
gttttccgctttttttt-ctttttctgcaaagtctttagtggacacggtttgtcacgcct
cagtgaaaatgaggcacatgtgatgcataaacatcttatttccatacatgtaggagagaa
gtcaaggaagcggagggcctgtatgatgggcccttgccaagcagagacttggagaggtgt
tatataggtttattacttagtatacatgtaaaagaaagggtgataaattagttggtagta
atacttagtatacatgtaaaagaaagggttgaaggaacaattaaaacttccttggtaata
caaattatttgtttagggcaggctgggattgaaccaaagacaagtcttgaacacgaccta
caataataatgtagtcaaacataagtaaaatgtatggaaatgtaattaaacataagccta
tacaatgataatgtagtgaaacataagtaaaatgtagtcctatacaagtgtaatgtagtc
aaacataagcctatacaataataatgtagtggaacataagtaaaatgtagtcaaacataa
gcctatacaagtgtaatgtaatgaaacataagccaatacaataataatgtagtcaaacat
aagtaaaatgtcggcctatacaatagtaatgtaatgaaacataagccctatacaat----
--aaaaatgtaatgaaacataagcaaaatgtcggactatacaagtgtaatgtaatgaaac
ataagccctatacaataataatgtaatgaaacataagccctatacaat-----aaaaatg
taatgaaacataagcaaaatgtcggcctatacaat-aaaaatgtaatgaaacataagcaa
aatgtcggactatacaatagtaatgtaatgaaacataagccctatacaat--aaaaatgt
aatgaaacataagccctatacaat--aaaaatgtagtgaaacataagcaaaatgtcggac
tatacaatagtaatgtaatg-aaacataagccctacacaat--aaaaatgtaatgaaaca
taagcaaaatgtcggcctatacaagtgtaatgtaatgaaacataagcaaaatgtcggact
atacaagtgtaatgtaaggaaacataagccctatac-aataaaaatgtaatgaaacataa
gcaaaatgtagtcctatacaattgtaatataagccaatacactagtaatgtagtccgaca
caaaatttctaccaagtccccagcaatttccgctttttctcaaatatctccaccaaatct
taatatttctggctaaaataaaacatagaattcatcacacaacttccctccatacgtcca
gatagtttgtgtgacgattggaagtggtttgtgtcacaaaaatttcgaacgcgatatagt
ggacaccatttgtcacgcctcatgcaaaatggccacaacatgaccaaacaaagtgggttt
cctactacatggaaggaaagtctgaaacaaagaatgaaacattgattgaatatctgtttc
aaacaatgtagtaagatgagtactgacatatgctaggtctgaaaacaatttatgaggagg
ctttgttgcccaaagtctgtttcactagttgtagtaagatttagctgttgggggcacctt
tattgaagtatatgagattaggaaatgtctgaacaagtcaaatgagatagaatctttaaa
gtctgctcaattgctagttaggaccagtctgaacaagtcaaatgagatagaatctttaaa
gtctgctcaattgctagtaggaccagtacttttttctaatattttgtgaagggggaaaca
catttgaata-gggggaagggcaactctggtttggcttttgctttagtagaatttgagta
ccaatctcatgtaaattggagggtgtggaacatttgaatggccaaaacttactgtgctgt
acttatacaccagtttgaattgactttgtaaaataagtactgctctcatttgcaacaatg
aggaggggaaattttgaacgggctctacaagagacaatactggtttgccttttctcagta
aaataagtacctgtccttgact-gggggggaggagaaatttgaacggctagacaactctg
gtttgacttttgctttagtagaattgagtaccattctcatgcgagtttggggcatggaaa
atttgaatggctgagacttactgtgctgtgtataacacaccagtttgaattggcttagta
aaataagtactactctcatttgcaatgatggggagggaaatttttgaacggctct-aaaa
aagacaatactggtttgctttatcttagtaaaacgagtacctttctctttgggagaaact
tgggggacatctgaaatgacaaatgcgttccaccgaagtaacacgagtacctgcatgtgg
tgggaaagtctgaaaaggttgagaatttattttggcgtagtaggatggatattgggtaaa
gggggggaagcatctgaaatgacaaatgcattccaccgaagtaacacgagtacctgcatg
tggtgggaaagtctgaaaaggttgagaatttattttggcatagtaggatagaatgtgaat
gtggaagggaacgtctgaaatactactagtatggtagagtaagaccagtactatatgtgt
atgggaggttgaacctaggggacaaaaactcctatctagtatgcctctgcaagaataata
tgggatgactggcttgtcttgttccgaatcaatgatatgtctgtccattggacttgtgct
gatttggaatagactttgagccaggtggttttcttattgccgttgaaaagtctaaaagtc
gagcactg-tttttgtgcttgcagtgatgagggaatgtggatattcttgcctatggctag
aactgttgcgattaatcaattgaggatccgccgtgactgagctagatcatattgcttgat
ccaagctggtgatgggtagttctctttgaaggccatgatctttgttcacatgtatgtaac
aaggagaaatgtgtctaaaatttgtgagaccggggaataaggtgttttgactactactgc
aggctgtagtgtgatttgatatgtcgcatgaaggcatgcgggggctgtagttgaaattat
gaaatgaatgtctaaaatgaactccgtccaccaagaaagtggcattgcgtccgctagtat
tggtgttcttctggaaagtagttacctggttgatcctgccagtagtcatatgcttgtctc
aaagattaagccatgcatgtctaagtataaacaagtttgtactgtgaaactgcgaatggc
tcattaaatcagttatagtttatttgatgataaattgctacatggataactgtggtaatt
ctagagctaatacatgcaatcaagccccgactttcggaaggggtgtatttattagataaa
aaaccaacgcggctcgccgctcccttggtgattcataataacttgtcgaatcgcatggcc
ttgtgccggcgatgcttcattcaaatatctgccctatcaactttcgatggtaggatagag
gcctaccatggtttcaacgggtaacggggaataagggttcgattccggagagggagcctg
agaaacggctaccacatccaaggaaggcagcaggcgcgcaaattacccaatcccgacacg
gggaggtagtgacaataaataacaatatagggctctttcgggtcttataattggaatgag
aacaatttaaatcccttaacgaggaacaattggagggcaagtctggtgccagcagccgcg
gtaattccagctccaatagcgtatattaaagttgttgcagtt-aaaaagctcgtagttga
acttcagacctggctgggtggtccgcttaacggcgagtactgtctggctgggccttacct
cttggtgagccggcgtgtcctttattggatgcgttggggaaccaggacttttaccttgag
aaaattagagtgttcaaagcaggcctatgcccgaatacattagcatggaataataaaata
ggacgtgtggttctattttgttggtttctagagtcgccgtaatgattaatagggatagtt
gggggcattggtattgagtcgctagaggtgaaattcttggattgactcaagaccaactat
tgcgaaagcatttgccaaggatgttttcattaatcaagaacgaaggttaggggatcgaaa
acgattagataccgttgtagtcttaacagtaaactatgccgactagggatcgggcgacct
caatttttatgtgtcgctcggcaccttacgagaaatcaaagtctttgggttctgggggga
gtatggtcgcaaggctgaaacttaaaggaattgacggaagggcaccaccaggtgtaaact
gttacagtttagccgcagtagctctgcacc-aaaaagcagcctgaaaaggtgaggtggtt
gtcctataatataatattaaatgctagtctatggtatgccataggcgagaccctcaaatt
gacgggaaactcctaaagctccagacaccaagccttgtttcgaaagaactgggtggccag
gttaatagcctcgggtatggtaaaagatctggagatgatacaatggacaatccgcagcca
aggccctaaggagaggaaactctctatgggacaggttcagagactagatgggggtcggtc
tcttttaaatgtgaggcttaaggtatagtccggcttcaagtgaaagcttgtaagacttgg
ttctcatgctgggagcctgcggcttaatttgactcaacacggggaaactcaccaggtcca
gacataactaggattgacagattgatagctctttcatgattttatgggtggtggtgcatg
gccgttcttagttggtggagtgatttgtctggttaattccgataacgaacgagaccttaa
cctgctaaatagccaggccggctttggctggtcgccggcttcttagagggactgtcagcg
tgtagctgacggaagtttgaggcaataacaggtctgtgatgcccttagatgttctgggcc
gcacgcgcgctacactgacagagccagcgagtatttcaccttggccggaaggtctgggta
atcttgtgaaactctgtcgtgctggggatagagcattgcaattattgctcttcaacgagg
aatacctagtaagcgtgagtcatcagctcgcgttgattacgtccctgccctttgtacaca
ccgcccgtcgctactaccgattgaatggcttagtgaggtctccggattggctttggggat
ccggcaacggaaccctattgctgagaagttgatcaaacttggtcatttagaggaagtaaa
agtcgtaacaaggtttccgtaggtgaacctgcggaaggatcattatcgaatataaacttg
gatggactgttgctggcttttctttgaggggcatgtgcacgtttatcctctttatttttc
cacctgtgcaccttttgtaggcttggattatcagtggttct----aatgtgtcttttcaa
aggcataagaattgttttgggactgctgtgtttaaacgcatgtttatcggctttcccttt
tattttccaagtctatgttttgctatatacactccagaaatgtaatagaatgctgtactt
taggtcattttgtacctataataaaatcagtacaactttcagcaacggatctcttggctc
tcgcatcgatgaagaacgcagcgaaatgcgataagtaatgtgaattgcagaattcagtga
atcatcgaatctttgaacgcatcttgcgctccctggtattccaaggagcatgcctgtttg
agtatcattaaattatcaactgtgccactttggttacagattggatgtgggagatttctt
gcaggcttttgactagtcagctctcctgaaatgtattagcagtgcctttgttggttcatt
aggtgtgataatttatctacatcttcacatggtaccttcatttgtaaaaggtcatattgc
ttctaattgtctttggacaaagaaaacatataatgtgtgacaaacttgatctcaaatcag
gcaggactacccgctgaacttaagcatatcaataagcggagg-aaaagaaactaacaagg
attcccctagtaactgcgagtgaagcgggaaaagctcaaatttaaaatctgacagttgtt
ctggctgtccgagttgtaatctagagaagtgttacccgcgctggaccgtgtacaagtctc
ctggaatggagcatcatagagggtgagaatcccgtctttgacatggactaccagggcttt
gtggtgcgctctcaaagagtcgagttgtttgggaatgcagctcaaaatgggtggtaaatg
ccatctaaagctaaatattggcgagagaccgatagcgaacaagtaccgtgagggaaagat
gaaaagaactttggaaagagagttaaacagtacgtgaaattgctgaaagggaaacgcttg
aagtcagtcgcatcgactggaaatcaaccttgcttttgcttggtgtattttctggcttga
tgggtcagcatcaattttggtcgctggataaaggcttggggaatgtggcatcttaggatg
tgttatagcccttggtcgcatacagcggttgggattgaggaactcagcacgccgcaaggc
cgggtcgttttacgaccacgtttacgtgcttaggatgctggcataatggctttaatcgac
ccgtcttgaaacacggaccaaggagtctaacatgcctgcgagtgtttgggtggaaaaccc
atgcgcgcaatgaaagtgaaaagttgagatccctgtcgtggggagcatcgacgcccagac
cagaccttttgcgacggatctgcggtagagcatgtatgttgggacccgaaagatggtgaa
ctatgcctgaatagggtgaagccagaggaaactctggtggaggctcgtagcgattctgac
gtgcaaatcgatcgtcaaatttgggtataggggcgaaagactaatcgaaccatctagtag
ctggttcctgccgaagtttccctcaggatagcagaaactcatatcagatttatgtggtaa
agcgaatgattagaggccttggggttgaaacaaccttaacctattctcaaactttaaata
tgtaagaacaagccgtctcttgactggaccgcttggcgattgagagtttctagtgggcca
tttttggtaagcagaactggcgatgcgggatgaaccgaacgcgaggttaaggtgccggaa
ttcacgctcatcagacaccacaaaaggtgttagttcatctagacagcaggacggtggcca
tggaagtcggaatccgctaaggagtgtgtaacaactcacctgccgaatgaactagccctg
aaaatggatggcgcttaagcgtgatacccatacctcgccgtcagcgttgaagtgacgcgc
tgacgagtaggcaggcgtggaggtcagtgaagaagcctaggcagtgatgctgggtgaaac
ggcctctagtgcagatcttggtggtagtagcaaatattcaagtgagaaccttgaagactg
aagtggagaaaggttccatggtaacagcagttggacatgggtcagtcgatcctaagagat
agggaagctccgtttcaaagtgtgcgattcttcgcgccgcctatcgaaagggaatccggt
taaaattccggaaccaggatgtggatctttaacggcaacgtaactgaacttggagacgtt
ggcaggggccccgggaagagttatcttttctccttaacagtcttaccaccctgaaatcaa
tttatttggagctagggttcaatggctggtagagcacaacacttctgttgtgtccggtgc
gttcctgacaatccttgaaaatccaagggaatgaataactttcacacctggtcgtactca
taaccgcagcaggtctccaaggtgaacagcctctagttgatagaacaatgtagataaggg
aagtcggcaaaatagatccgtaacttcgggaaaaggattggctctaatgcttgggtgcat
cgggcctcggtaacaagccctgggatcaggctgggactgcttagggggcaacccctttgt
ggacccggccaggacctggtggtggacgaccttggctgccctcgggcgtctggtgcacgc
ttaacaagcgaattagaactggtacggacaa-----------
>16427_ONT_Mothur-Consension
tgactgtctaattaaaacatagcattgcgatggccagaaagtggtgttgacgcaatgtga
tttctgcccagtgctctgaatgtcaaagtgaagaaattcaaccaagcgcgggtaaacggc
gggagtaactatgactctcttaaggtagccaaatgcctcgtcatctaattagtgacgcgc
atgaatggattaacgagattcccactgtccctatctactatctagcgaaaccacagccaa
gggaacgggcttggcagaatcagcggggaaagaagaccctgttgagcttgactctagttt
gacattgtgaagagacatagagggtgtagcataagtgggagcttcggcgccgttgaaata
ccactacctttatcgtctctttacttattcaatgaggcggagctgggacgaaagttccac
cttttggcttcaaggtcttttacaggccaatccgggttgaagacattgtcaggtggggag
tttggctggggcggcacatctgttaaaagataacgcaggtgtcctaa--ggggggctcat
ggagaacagaaatctccagtagaacaaaagggtaaaagtcctcttgattttgattttcag
tgtgaatacaaaccatgaaagtgtggcctatcgatcctttagtccctcggcatttgaggc
tagaggtgccagaaaagttaccacagggataactggcttgtggcagccaagcgttcatag
cgacgttgctttttgatccttcgatgtcggctcttcctatcataccgaagcagaattcgg
taagcgttggattgttcacccactaaacatacctggtgggaatagcggtgctgtccaaca
tgtattatattatattcaaccgctagtcgacttggcagaatactgttgcaggtgccaagc
ggcaagatgacctggttcggggaaagctaaggactaactaagtgtagtctatgccaatcc
cgagcggagtggccaaggagtgatccttggttttcacccgtgtaacgcgcggtaaggtat
cggtctatctctagcaaatgatagagtgggcttaagggacgtgctactcccattcgaaag
aatgctttgtactggagcacctgcaatgcaaaggtatgaagagtcgtgctctgacctggt
cagacgagagactaggtaggaaatgacttagtcaagactggtatcaaggaatagggaacg
tgagctgggtttagaccgtcgtgagacaggttagttttaccctactgatggagtgttatc
gcaatagtaattgagcttagtacgagaggaaccgctcattcagatatttggtatttgcgc
ctgtccgatcgggcaatggcgcgaagctatcatctgctggattatggctgaacgcctcta
agtcagaatccgtgctagaaacgatgattttgtcccgcacataagacttgagttgaaata
gagctttgctcgtgtaccaaatcaggtgggctgagctgctatggcggaaatgccgtggta
gcttgcttgcgaattgtaataactatatgggc-ggggtgaatcctttgcagacgacttga
atgggaacggggtactgtaagcggtagagtagccttgttgctacgatccgctgaggttaa
gcccttgttctaaagatttgttcgacttttttcaagttgaacttttccttc-ttttttat
gtggacaatttacttgagggctggtcttttgtacttttggtgagcacattttttcaagtt
tgccagcccatgcaagatgaatttgattattctctttcccgtcttaaacgaccatgctga
gagtgtagagcaggttttttaaaacttgtgcacttggagtgcaggtacttgccagtgccg
cttttcactgatacttcaaattgttatgaagtgcaaacaagttgacagtaaggctgac-t
tttgatttctttgaaaacaggacagccggaaaatttgaatcaccaagtgagtgtttgcaa
tcatattccaaggctgcttgcttgcttgctttgaaagatgaaaagctttccttcattcgc
agtttccactctagtaccctcttctttagaagaagagcactccccaaggctgaacacttt
atatt-ccccttgtgatgatgtttgaacccaactggacatccacaggttgtgggccacca
ttttcctgtggtgcgctgagtggaaagctggggttggtataatgcgagatgaaaatgacc
ttcctttggatgtctgaacttc-tttttttcttttgttcgcaattctgagg-tttttact
aatgcaatttaattctatagaacccgggagtacagtacttacttacttagaatgaaatga
atggaatatatttacaagatcatcatctgcatggggcatataagcatattaaaaactatt
caagtatccacggccataggactctgaaagcaccgcatcccgtctgatctgcgcagttaa
ccagagtgccgcccagttagtaccacggtgggggaccacgcgggaatcctgggtgctgtg
gttttccgctttttttt--tttttctgcaaagtctttagtggacacggtttgtcacgcct
cagtgaaaatgaggcacatgtgatgcataaacatcttatttccatacatgtaggagagaa
gtcaaggaagcggagggcctgtatgatgggcccttgccaagcagagacttggagaggtgt
tatataggtttattacttagtatacatgtaaaagaaagggtgataaattagttggtagta
atacttagtatacatgtaaaagaaagggttgaaggaacaattaaaacttccttggtaata
caaattatttgtttagggcaggctgggattgaaccaaagacaagtcttgaacacgaccta
caataataatgtagtcaaacataagtaaaatgtatggaaatgtaattaaacataagccta
tacaatgataatgtagtgaaacataagtaaaatgtagtcctatacaagtgtaatgtagtc
aaacataagcctatacaataataatgtagtggaacataagtaaaatgtagtcaaacataa
gcctatacaagtgtaatgtaatgaaacataagccaatacaataataatgtagtcaaacat
aagtaaaatgtcggcctatacaatagtaatgtaatgaaacataagccctatacaata---
-aaaaaatgtaatgaaacataagcaaaatgtcggactatacaagtgtaatgtaatgaaac
ataagccctatacaataataatgtaatgaaacataagccctatacaat-----aaaaatg
taatgaaacataagcaaaatgtcggcctatacaat-aaaaatgtaatgaaacataagcaa
aatgtcggactatacaatagtaatgtaatgaaacataagccctatacaat-aaaaaatgt
aatgaaacataagccctatacaat-aaaaaatgtagtgaaacataagcaaaatgtcggac
tatacaatagtaatgtaatg-aaacataagccctacacaat--aaaaatgtaatgaaaca
taagcaaaatgtcggcctatacaagtgtaatgtaatgaaacataagcaaaatgtcggact
atacaagtgtaatgtaaggaaacataagccctatacaataaaaaatgtaatgaaacataa
gcaaaatgtagtcctatacaattgtaatataagccaatacactagtaatgtagtccgaca
caaaatttctaccaagtccccagcaatttccgctttttctcaaatatctccaccaaatct
taatatttctggctaaaataaaacatagaattcatcacacaacttccctccatacgtcca
gatagtttgtgtgacgattggaagtggtttgtgtcacaaaaatttcgaacgcgatatagt
ggacaccatttgtcacgcctcatgcaaaatggccacaacatgaccaaacaaagtgggttt
cctactacatggaaggaaagtctgaaacaaagaatgaaacattgattgaatatctgtttc
aaacaatgtagtaagatgagtactgacatatgctaggtctgaaaacaatttatgaggagg
ctttgttgcccaaagtctgtttcactagttgtagtaagatttagctgttgggggcacctt
tattgaagtatatgagattaggaaatgtctgaacaagtcaaatgagatagaatctttaaa
gtctgctcaattgctagttaggaccagtctgaacaagtcaaatgagatagaatctttaaa
gtctgctcaattgctagtaggaccagtacttttttctaatattttgtgaa-ggggaaaca
catttgaata--ggggaagggcaactctggtttggcttttgctttagtagaatttgagta
ccaatctcatgtaaattggagggtgtggaacatttgaatggccaaaacttactgtgctgt
acttatacaccagtttgaattgactttgtaaaataagtactgctctcatttgcaacaatg
agga-gggaaattttgaacgggctctacaagagacaatactggtttgccttttctcagta
aaataagtacctgtccttgact---gggggaggagaaatttgaacggctagacaactctg
gtttgacttttgctttagtagaattgagtaccattctcatgcgagtttggggcatggaaa
atttgaatggctgagacttactgtgctgtgtataacacaccagtttgaattggcttagta
aaataagtactactctcatttgcaatgatggggaggaaa--ttttgaacggctct-aaaa
aagacaatactggtttgctttatcttagtaaaacgagtacctttctctttgggagaaact
t-ggggacatctgaaatgacaaatgcgttccaccgaagtaacacgagtacctgcatgtgg
tgggaaagtctgaaaaggttgagaatttattttggcgtagtaggatggatattgggtaa-
-agggggaagcatctgaaatgacaaatgcattccaccgaagtaacacgagtacctgcatg
tggtgggaaagtctgaaaaggttgagaatttattttggcatagtaggatagaatgtgaat
gtggaagggaacgtctgaaatactactagtatggtagagtaagaccagtactatatgtgt
atgggaggttgaacctagggaa-aaaaactcctatctagtatgcctctgcaagaataata
tgggatgactggcttgtcttgttccgaatcaatgatatgtctgtccattggacttgtgct
gatttggaatagactttgagccaggtggttttcttattgccgttgaaaagtctaaaagtc
gagcactg-tttttgtgcttgcagtgatgagggaatgtggatattcttgcctatggctag
aactgttgcgattaatcaattgaggatccgccgtgactgagctagatcatattgcttgat
ccaagctggtgatgggtagttctctttgaaggccatgatctttgttcacatgtatgtaac
aaggagaaatgtgtctaaaatttgtgagaccggggaataaggtgttttgactactactgc
aggctgtagtgtgatttgatatgtcgcatgaaggcatgcgggggctgtagttgaaattat
gaaatgaatgtctaaaatgaactccgtccaccaagaaagtggcattgcgtccgctagtat
tggtgttcttctggaaagtagttacctggttgatcctgccagtagtcatatgcttgtctc
aaagattaagccatgcatgtctaagtataaacaagtttgtactgtgaaactgcgaatggc
tcattaaatcagttatagtttatttgatgataaattgctacatggataactgtggtaatt
ctagagctaatacatgcaatcaagccccgactttcggaaggggtgtatttattagataaa
aaaccaacgcggctcgccgctcccttggtgattcataataacttgtcgaatcgcatggcc
ttgtgccggcgatgcttcattcaaatatctgccctatcaactttcgatggtaggatagag
gcctaccatggtttcaacgggtaacggggaataagggttcgattccggagagggagcctg
agaaacggctaccacatccaaggaaggcagcaggcgcgcaaattacccaatcccgacacg
gggaggtagtgacaataaataacaatatagggctctttcgggtcttataattggaatgag
aacaatttaaatcccttaacgaggaacaattggagggcaagtctggtgccagcagccgcg
gtaattccagctccaatagcgtatattaaagttgttgcagtt-aaaaagctcgtagttga
acttcagacctggctgggtggtccgcttaacggcgagtactgtctggctgggccttacct
cttggtgagccggcgtgtcctttattggatgcgttggggaaccaggac-tttaccttgag
aaaattagagtgttcaaagcaggcctatgcccgaatacattagcatggaataataaaata
ggacgtgtggttctattttgttggtttctagagtcgccgtaatgattaatagggatagtt
-ggggcattggtattgagtcgctagaggtgaaattcttggattgactcaagaccaactat
tgcgaaagcatttgccaaggatgttttcattaatcaagaacgaaggttaggggatcgaaa
acgattagataccgttgtagtcttaacagtaaactatgccgactagggatcgggcgacct
caatttttatgtgtcgctcggcaccttacgagaaatcaaagtctttgggttct-ggggga
gtatggtcgcaaggctgaaacttaaaggaattgacggaagggcaccaccaggtgtaaact
gttacagtttagccgcagtagctctgcaccaaaaaagcagcctgaaaaggtgaggtggtt
gtcctataatataatattaaatgctagtctatggtatgccataggcgagaccctcaaatt
gacgggaaactcctaaagctccagacaccaagccttgtttcgaaagaactgggtggccag
gttaatagcctcgggtatggtaaaagatctggagatgatacaatggacaatccgcagcca
aggccctaaggagaggaaactctctatgggacaggttcagagactagat-ggggtcggtc
tcttttaaatgtgaggcttaaggtatagtccggcttcaagtgaaagcttgtaagacttgg
ttctcatgctgggagcctgcggcttaatttgactcaacac-gggaaactcaccaggtcca
gacataactaggattgacagattgatagctctttcatgattttatgggtggtggtgcatg
gccgttcttagttggtggagtgatttgtctggttaattccgataacgaacgagaccttaa
cctgctaaatagccaggccggctttggctggtcgccggcttcttagagggactgtcagcg
tgtagctgacggaagtttgaggcaataacaggtctgtgatgcccttagatgttctgggcc
gcacgcgcgctacactgacagagccagcgagtatttcaccttggccggaaggtctgggta
atcttgtgaaactctgtcgtgctggggatagagcattgcaattattgctcttcaacgagg
aatacctagtaagcgtgagtcatcagctcgcgttgattacgtccctgccctttgtacaca
ccgcccgtcgctactaccgattgaatggcttagtgaggtctccggattggctttggggat
ccggcaacggaaccctattgctgagaagttgatcaaacttggtcatttagaggaagtaaa
agtcgtaacaaggtttccgtaggtgaacctgcggaaggatcattatcgaatataaacttg
gatggactgttgctggcttttctttgaggggcatgtgcacgtttatcctctttatttttc
cacctgtgcaccttttgtaggcttggattatcagtggttct----aatgtgtcttttcaa
aggcataagaattgttttgggactgctgtgtttaaacgcatgtttatcggctttcccttt
tattttccaagtctatgttttgctatatacactccagaaatgtaatagaatgctgtactt
taggtcattttgtacctataataaaatcagtacaactttcagcaacggatctcttggctc
tcgcatcgatgaagaacgcagcgaaatgcgataagtaatgtgaattgcagaattcagtga
atcatcgaatctttgaacgcatcttgcgctccctggtattccaaggagcatgcctgtttg
agtatcattaaattatcaactgtgccactttggttacagattggatgtgggagatttctt
gcaggcttttgactagtcagctctcctgaaatgtattagcagtgcctttgttggttcatt
aggtgtgataatttatctacatcttcacatggtaccttcatttgtaaaaggtcatattgc
ttctaattgtctttggacaaagaaaacatataatgtgtgacaaacttgatctcaaatcag
gcaggactacccgctgaacttaagcatatcaataagcggaggaaaaagaaactaacaagg
attcccctagtaactgcgagtgaagcgggaaaagctcaaatttaaaatctgacagttgtt
ctggctgtccgagttgtaatctagagaagtgttacccgcgctggaccgtgtacaagtctc
ctggaatggagcatcatagagggtgagaatcccgtctttgacatggactaccagggcttt
gtggtgcgctctcaaagagtcgagttgtttgggaatgcagctcaaaatgggtggtaaatg
ccatctaaagctaaatattggcgagagaccgatagcgaacaagtaccgtgagggaaagat
gaaaagaactttggaaagagagttaaacagtacgtgaaattgctgaaagggaaacgcttg
aagtcagtcgcatcgactggaaatcaaccttgcttttgcttggtgtattttctggcttga
tgggtcagcatcaattttggtcgctggataaaggcttggggaatgtggcatcttaggatg
tgttatagcccttggtcgcatacagcggttgggattgaggaactcagcacgccgcaaggc
cgggtcgttttacgaccacgtttacgtgcttaggatgctggcataatggctttaatcgac
ccgtcttgaaacacggaccaaggagtctaacatgcctgcgagtgtttgggtggaaaaccc
atgcgcgcaatgaaagtgaaaagttgagatccctgtcgtggggagcatcgacgcccagac
cagaccttttgcgacggatctgcggtagagcatgtatgttgggacccgaaagatggtgaa
ctatgcctgaatagggtgaagccagaggaaactctggtggaggctcgtagcgattctgac
gtgcaaatcgatcgtcaaatttgggtataggggcgaaagactaatcgaaccatctagtag
ctggttcctgccgaagtttccctcaggatagcagaaactcatatcagatttatgtggtaa
agcgaatgattagaggccttggggttgaaacaaccttaacctattctcaaactttaaata
tgtaagaacaagccgtctcttgactggaccgcttggcgattgagagtttctagtgggcca
tttttggtaagcagaactggcgatgcgggatgaaccgaacgcgaggttaaggtgccggaa
ttcacgctcatcagacaccacaaaaggtgttagttcatctagacagcaggacggtggcca
tggaagtcggaatccgctaaggagtgtgtaacaactcacctgccgaatgaactagccctg
aaaatggatggcgcttaagcgtgatacccatacctcgccgtcagcgttgaagtgacgcgc
tgacgagtaggcaggcgtggaggtcagtgaagaagcctaggcagtgatgctgggtgaaac
ggcctctagtgcagatcttggtggtagtagcaaatattcaagtgagaaccttgaagactg
aagtggagaaaggttccatggtaacagcagttggacatgggtcagtcgatcctaagagat
agggaagctccgtttcaaagtgtgcgattcttcgcgccgcctatcgaaagggaatccggt
taaaattccggaaccaggatgtggatctttaacggcaacgtaactgaacttggagacgtt
ggcaggggccccgggaagagttatcttttctccttaacagtcttaccaccctgaaatcaa
tttatttggagctagggttcaatggctggtagagcacaacacttctgttgtgtccggtgc
gttcctgacaatccttgaaaatccaagggaatgaataactttcacacctggtcgtactca
taaccgcagcaggtctccaaggtgaacagcctctagttgatagaacaatgtagataaggg
aagtcggcaaaatagatccgtaacttcgggaaaaggattggctctaatgcttgggtgcat
cgggcctcggtaacaagccctgggatcaggctgggactgctta-ggggcaacccctttgt
ggacccggccaggacctggtggtggacgaccttggctgccctcgggcgtctggtgcacgc
ttaacaagcgaattagaactggtacggacaaggggaatctga
>16427_PB_Mothur-Consension
tgactgtctaattaaaacatagcattgcgatggccagaaagtggtgttgacgcaatgtga
tttctgcccagtgctctgaatgtcaaagtgaagaaattcaaccaagcgcgggtaaacggc
gggagtaactatgactctcttaaggtagccaaatgcctcgtcatctaattagtgacgcgc
atgaatggattaacgagattcccactgtccctatctactatctagcgaaaccacagccaa
gggaacgggcttggcagaatcagcggggaaagaagaccctgttgagcttgactctagttt
gacattgtgaagagacatagagggtgtagcataagtgggagcttcggcgccgttgaaata
ccactacctttatcgtctctttacttattcaatgaggcggagctgggacgaaagttccac
cttttggcttcaaggtcttttacaggccaatccgggttgaagacattgtcaggtggggag
tttggctggggcggcacatctgttaaaagataacgcaggtgtcctaa--ggggggctcat
ggagaacagaaatctccagtagaacaaaagggtaaaagtcctcttgattttgattttcag
tgtgaatacaaaccatgaaagtgtggcctatcgatcctttagtccctcggcatttgaggc
tagaggtgccagaaaagttaccacagggataactggcttgtggcagccaagcgttcatag
cgacgttgctttttgatccttcgatgtcggctcttcctatcataccgaagcagaattcgg
taagcgttggattgttcacccactaaacatacctggtgggaatagcggtgctgtccaaca
tgtattatattatattcaaccgctagtcgacttggcagaatactgttgcaggtgccaagc
ggcaagatgacctggttcggggaaagctaaggactaactaagtgtagtctatgccaatcc
cgagcggagtggccaaggagtgatccttggttttcacccgtgtaacgcgcggtaaggtat
cggtctatctctagcaaatgatagagtgggcttaagggacgtgctactcccattcgaaag
aatgctttgtactggagcacctgcaatgcaaaggtatgaagagtcgtgctctgacctggt
cagacgagagactaggtaggaaatgacttagtcaagactggtatcaaggaatagggaacg
tgagctgggtttagaccgtcgtgagacaggttagttttaccctactgatggagtgttatc
gcaatagtaattgagcttagtacgagaggaaccgctcattcagatatttggtatttgcgc
ctgtccgatcgggcaatggcgcgaagctatcatctgctggattatggctgaacgcctcta
agtcagaatccgtgctagaaacgatgattttgtcccgcacataagacttgagttgaaata
gagctttgctcgtgtaccaaatcaggtgggctgagctgctatggcggaaatgccgtggta
gcttgcttgcgaattgtaataactatatgggcgggggtgaatcctttgcagacgacttga
atgggaacggggtactgtaagcggtagagtagccttgttgctacgatccgctgaggttaa
gcccttgttctaaagatttgttcgacttttttcaagttgaacttttccttctttttttat
gtggacaatttacttgagggctggtcttttgtacttttggtgagcacattttttcaagtt
tgccagcccatgcaagatgaatttgattattctcttccccgtcttaaacgaccatgctga
gagtgtagagcaggttttttaaaacttgtgcacttggagtgcaggtacttgccagtgccg
cttttcactgatacttcaaattgttatgaagtgcaaacaagttgacagtaaggctgactt
tttgatttctttgaaaacaggacagccggaaaatttgaatcaccaagtgagtgtttgcaa
tcatattccaaggctgcttgcttgcttgctttgaaagatgaaaagctttccttcattcgc
agtttccactctagtaccctcttctttagaagaagagcactccccaaggctgaacacttt
atattcccccttgtgatgatgtttgaacccaactggacatccacaggttgtgggccacca
ttttcctgtggtgcgctgagtggaaagctggggttggtataatgcgagatgaaaatgacc
ttcctttggatgtctgaacttc-tttttttcttttgttcgcaattctgagg-tttttact
aatgcaatttaattctatagaacccgggagtacagtacttacttacttagaatgaaatga
atggaatatatttacaagatcatcatctgcatggggcatataagcatattaaaaactatt
caagtatccacggccataggactctgaaagcaccgcatcccgtctgatctgcgcagttaa
ccagagtgccgcccagttagtaccacggtgggggaccacgcgggaatcctgggtgctgtg
gttttccgctttttttt-ctttttctgcaaagtctttagtggacacggtttgtcacgcct
cagtgaaaatgaggcacatgtgatgcataaacatcttatttccatacatgtaggagagaa
gtcaaggaagcggagggcctgtatgatgggcccttgccaagcagagacttggagaggtgt
tatataggtttattacttagtatacatgtaaaagaaagggtgataaattagttggtagta
atacttagtatacatgtaaaagaaagggttgaaggaacaattaaaacttccttggtaata
caaattatttgtttagggcaggctgggattgaaccaaagacaagtcttgaacacgaccta
caataataatgtagtcaaacataagtaaaatgtatggaaatgtaattaaacataagccta
tacaatgataatgtagtgaaacataagtaaaatgtagtcctatacaagtgtaatgtagtc
aaacataagcctatacaataataatgtagtggaacataagtaaaatgtagtcaaacataa
gcctatacaagtgtaatgtaatgaaacataagccaatacaataataatgtagtcaaacat
aagtaaaatgtcggcctatacaatagtaatgtaatgaaacataagccctatacaat----
--aaaaatgtaatgaaacataagcaaaatgtcggactatacaagtgtaatgtaatgaaac
ataagccctatacaataataatgtaatgaaacataagccctatacaat-----aaaaatg
taatgaaacataagcaaaatgtcggcctatacaat-aaaaatgtaatgaaacataagcaa
aatgtcggactatacaatagtaatgtaatgaaacataagccctatacaat--aaaaatgt
aatgaaacataagccctatacaat--aaaaatgtagtgaaacataagcaaaatgtcggac
tatacaatagtaatgtaatg-aaacataagccctacacaat--aaaaatgtaatgaaaca
taagcaaaatgtcggcctatacaagtgtaatgtaatgaaacataagcaaaatgtcggact
atacaagtgtaatgtaaggaaacataagccctatac-aataaaaatgtaatgaaacataa
gcaaaatgtagtcctatacaattgtaatataagccaatacactagtaatgtagtccgaca
caaaatttctaccaagtccccagcaatttccgctttttctcaaatatctccaccaaatct
taatatttctggctaaaataaaacatagaattcatcacacaacttccctccatacgtcca
gatagtttgtgtgacgattggaagtggtttgtgtcacaaaaatttcgaacgcgatatagt
ggacaccatttgtcacgcctcatgcaaaatggccacaacatgaccaaacaaagtgggttt
cctactacatggaaggaaagtctgaaacaaagaatgaaacattgattgaatatctgtttc
aaacaatgtagtaagatgagtactgacatatgctaggtctgaaaacaatttatgaggagg
ctttgttgcccaaagtctgtttcactagttgtagtaagatttagctgttgggggcacctt
tattgaagtatatgagattaggaaatgtctgaacaagtcaaatgagatagaatctttaaa
gtctgctcaattgctagttaggaccagtctgaacaagtcaaatgagatagaatctttaaa
gtctgctcaattgctagtaggaccagtacttttttctaatattttgtgaagggggaaaca
catttgaata-gggggaagggcaactctggtttggcttttgctttagtagaatttgagta
ccaatctcatgtaaattggagggtgtggaacatttgaatggccaaaacttactgtgctgt
acttatacaccagtttgaattgactttgtaaaataagtactgctctcatttgcaacaatg
aggaggggaaattttgaacgggctctacaagagacaatactggtttgccttttctcagta
aaataagtacctgtccttgact-gggggggaggagaaatttgaacggctagacaactctg
gtttgacttttgctttagtagaattgagtaccattctcatgcgagtttggggcatggaaa
atttgaatggctgagacttactgtgctgtgtataacacaccagtttgaattggcttagta
aaataagtactactctcatttgcaatgatggggagggaaatttttgaacggctct-aaaa
aagacaatactggtttgctttatcttagtaaaacgagtacctttctctttgggagaaact
tgggggacatctgaaatgacaaatgcgttccaccgaagtaacacgagtacctgcatgtgg
tgggaaagtctgaaaaggttgagaatttattttggcgtagtaggatggatattgggtaaa
gggggggaagcatctgaaatgacaaatgcattccaccgaagtaacacgagtacctgcatg
tggtgggaaagtctgaaaaggttgagaatttattttggcatagtaggatagaatgtgaat
gtggaagggaacgtctgaaatactactagtatggtagagtaagaccagtactatatgtgt
atgggaggttgaacctaggggacaaaaactcctatctagtatgcctctgcaagaataata
tgggatgactggcttgtcttgttccgaatcaatgatatgtctgtccattggacttgtgct
gatttggaatagactttgagccaggtggttttcttattgccgttgaaaagtctaaaagtc
gagcactg-tttttgtgcttgcagtgatgagggaatgtggatattcttgcctatggctag
aactgttgcgattaatcaattgaggatccgccgtgactgagctagatcatattgcttgat
ccaagctggtgatgggtagttctctttgaaggccatgatctttgttcacatgtatgtaac
aaggagaaatgtgtctaaaatttgtgagaccggggaataaggtgttttgactactactgc
aggctgtagtgtgatttgatatgtcgcatgaaggcatgcgggggctgtagttgaaattat
gaaatgaatgtctaaaatgaactccgtccaccaagaaagtggcattgcgtccgctagtat
tggtgttcttctggaaagtagttacctggttgatcctgccagtagtcatatgcttgtctc
aaagattaagccatgcatgtctaagtataaacaagtttgtactgtgaaactgcgaatggc
tcattaaatcagttatagtttatttgatgataaattgctacatggataactgtggtaatt
ctagagctaatacatgcaatcaagccccgactttcggaaggggtgtatttattagataaa
aaaccaacgcggctcgccgctcccttggtgattcataataacttgtcgaatcgcatggcc
ttgtgccggcgatgcttcattcaaatatctgccctatcaactttcgatggtaggatagag
gcctaccatggtttcaacgggtaacggggaataagggttcgattccggagagggagcctg
agaaacggctaccacatccaaggaaggcagcaggcgcgcaaattacccaatcccgacacg
gggaggtagtgacaataaataacaatatagggctctttcgggtcttataattggaatgag
aacaatttaaatcccttaacgaggaacaattggagggcaagtctggtgccagcagccgcg
gtaattccagctccaatagcgtatattaaagttgttgcagtt-aaaaagctcgtagttga
acttcagacctggctgggtggtccgcttaacggcgagtactgtctggctgggccttacct
cttggtgagccggcgtgtcctttattggatgcgttggggaaccaggacttttaccttgag
aaaattagagtgttcaaagcaggcctatgcccgaatacattagcatggaataataaaata
ggacgtgtggttctattttgttggtttctagagtcgccgtaatgattaatagggatagtt
gggggcattggtattgagtcgctagaggtgaaattcttggattgactcaagaccaactat
tgcgaaagcatttgccaaggatgttttcattaatcaagaacgaaggttaggggatcgaaa
acgattagataccgttgtagtcttaacagtaaactatgccgactagggatcgggcgacct
caatttttatgtgtcgctcggcaccttacgagaaatcaaagtctttgggttctgggggga
gtatggtcgcaaggctgaaacttaaaggaattgacggaagggcaccaccaggtgtaaact
gttacagtttagccgcagtagctctgcacc-aaaaagcagcctgaaaaggtgaggtggtt
gtcctataatataatattaaatgctagtctatggtatgccataggcgagaccctcaaatt
gacgggaaactcctaaagctccagacaccaagccttgtttcgaaagaactgggtggccag
gttaatagcctcgggtatggtaaaagatctggagatgatacaatggacaatccgcagcca
aggccctaaggagaggaaactctctatgggacaggttcagagactagatgggggtcggtc
tcttttaaatgtgaggcttaaggtatagtccggcttcaagtgaaagcttgtaagacttgg
ttctcatgctgggagcctgcggcttaatttgactcaacacggggaaactcaccaggtcca
gacataactaggattgacagattgatagctctttcatgattttatgggtggtggtgcatg
gccgttcttagttggtggagtgatttgtctggttaattccgataacgaacgagaccttaa
cctgctaaatagccaggccggctttggctggtcgccggcttcttagagggactgtcagcg
tgtagctgacggaagtttgaggcaataacaggtctgtgatgcccttagatgttctgggcc
gcacgcgcgctacactgacagagccagcgagtatttcaccttggccggaaggtctgggta
atcttgtgaaactctgtcgtgctggggatagagcattgcaattattgctcttcaacgagg
aatacctagtaagcgtgagtcatcagctcgcgttgattacgtccctgccctttgtacaca
ccgcccgtcgctactaccgattgaatggcttagtgaggtctccggattggctttggggat
ccggcaacggaaccctattgctgagaagttgatcaaacttggtcatttagaggaagtaaa
agtcgtaacaaggtttccgtaggtgaacctgcggaaggatcattatcgaatataaacttg
gatggactgttgctggcttttctttgaggggcatgtgcacgtttatcctctttatttttc
cacctgtgcaccttttgtaggcttggattatcagtggttct----aatgtgtcttttcaa
aggcataagaattgttttgggactgctgtgtttaaacgcatgtttatcggctttcccttt
tattttccaagtctatgttttgctatatacactccagaaatgtaatagaatgctgtactt
taggtcattttgtacctataataaaatcagtacaactttcagcaacggatctcttggctc
tcgcatcgatgaagaacgcagcgaaatgcgataagtaatgtgaattgcagaattcagtga
atcatcgaatctttgaacgcatcttgcgctccctggtattccaaggagcatgcctgtttg
agtatcattaaattatcaactgtgccactttggttacagattggatgtgggagatttctt
gcaggcttttgactagtcagctctcctgaaatgtattagcagtgcctttgttggttcatt
aggtgtgataatttatctacatcttcacatggtaccttcatttgtaaaaggtcatattgc
ttctaattgtctttggacaaagaaaacatataatgtgtgacaaacttgatctcaaatcag
gcaggactacccgctgaacttaagcatatcaataagcggagg-aaaagaaactaacaagg
attcccctagtaactgcgagtgaagcgggaaaagctcaaatttaaaatctgacagttgtt
ctggctgtccgagttgtaatctagagaagtgttacccgcgctggaccgtgtacaagtctc
ctggaatggagcatcatagagggtgagaatcccgtctttgacatggactaccagggcttt
gtggtgcgctctcaaagagtcgagttgtttgggaatgcagctcaaaatgggtggtaaatg
ccatctaaagctaaatattggcgagagaccgatagcgaacaagtaccgtgagggaaagat
gaaaagaactttggaaagagagttaaacagtacgtgaaattgctgaaagggaaacgcttg
aagtcagtcgcatcgactggaaatcaaccttgcttttgcttggtgtattttctggcttga
tgggtcagcatcaattttggtcgctggataaaggcttggggaatgtggcatcttaggatg
tgttatagcccttggtcgcatacagcggttgggattgaggaactcagcacgccgcaaggc
cgggtcgttttacgaccacgtttacgtgcttaggatgctggcataatggctttaatcgac
ccgtcttgaaacacggaccaaggagtctaacatgcctgcgagtgtttgggtggaaaaccc
atgcgcgcaatgaaagtgaaaagttgagatccctgtcgtggggagcatcgacgcccagac
cagaccttttgcgacggatctgcggtagagcatgtatgttgggacccgaaagatggtgaa
ctatgcctgaatagggtgaagccagaggaaactctggtggaggctcgtagcgattctgac
gtgcaaatcgatcgtcaaatttgggtataggggcgaaagactaatcgaaccatctagtag
ctggttcctgccgaagtttccctcaggatagcagaaactcatatcagatttatgtggtaa
agcgaatgattagaggccttggggttgaaacaaccttaacctattctcaaactttaaata
tgtaagaacaagccgtctcttgactggaccgcttggcgattgagagtttctagtgggcca
tttttggtaagcagaactggcgatgcgggatgaaccgaacgcgaggttaaggtgccggaa
ttcacgctcatcagacaccacaaaaggtgttagttcatctagacagcaggacggtggcca
tggaagtcggaatccgctaaggagtgtgtaacaactcacctgccgaatgaactagccctg
aaaatggatggcgcttaagcgtgatacccatacctcgccgtcagcgttgaagtgacgcgc
tgacgagtaggcaggcgtggaggtcagtgaagaagcctaggcagtgatgctgggtgaaac
ggcctctagtgcagatcttggtggtagtagcaaatattcaagtgagaaccttgaagactg
aagtggagaaaggttccatggtaacagcagttggacatgggtcagtcgatcctaagagat
agggaagctccgtttcaaagtgtgcgattcttcgcgccgcctatcgaaagggaatccggt
taaaattccggaaccaggatgtggatctttaacggcaacgtaactgaacttggagacgtt
ggcaggggccccgggaagagttatcttttctccttaacagtcttaccaccctgaaatcaa
tttatttggagctagggttcaatggctggtagagcacaacacttctgttgtgtccggtgc
gttcctgacaatccttgaaaatccaagggaatgaataactttcacacctggtcgtactca
taaccgcagcaggtctccaaggtgaacagcctctagttgatagaacaatgtagataaggg
aagtcggcaaaatagatccgtaacttcgggaaaaggattggctctaatgcttgggtgcat
cgggcctcggtaacaagccctgggatcaggctgggactgcttagggggcaacccctttgt
ggacccggccaggacctggtggtggacgaccttggctgccctcgggcgtctggtgcacgc
ttaacaagcgaattagaactggtacggacaaggggaatctga
