# Supplementary material for: NGSpeciesID: DNA barcode and amplicon consensus generation from long‐read sequencing data
Source: Ecol Evol. 2021 Jan 11;11(3):1392–8. doi: 10.1002/ece3.7146 (PMC7863402; doi:10.1002/ece3.7146)
Supplement: Supplementary file 1 — Supplementary Materials [file ECE3-11-1392-s001.zip › ece37146-sup-0004-FileS4.fasta]

>16483_Sanger
------------------------------------------------------------
------------------------------------------------------------
------------------------------------------------------------
------------------------------------------------------------
------------------------------------------------------------
------------------------------------------------------------
------------------------------------------------------------
------------------------------------------------------------
------------------------------------------------------------
------------------------------------------------------------
------------------------------------------------------------
------------------------------------------------------------
------------------------------------------------------------
------------------------------------------------------------
------------------------------------------------------------
------------------------------------------------------------
------------------------------------------------------------
------------------------------------------------------------
------------------------------------------------------------
------------------------------------------------------------
------------------------------------------------------------
------------------------------------------------------------
------------------------------------------------------------
------------------------------------------------------------
------------------------------------------------------------
------------------------------------------------------------
------------------------------------------------------------
------------------------------------------------------------
------------------------------------------------------------
------------------------------------------------------------
------------------------------------------------------------
------------------------------------------------------------
------------------------------------------------------------
------------------------------------------------------------
------------------------------------------------------------
------------------------------------------------------------
------------------------------------------------------------
------------------------------------------------------------
------------------------------------------------------------
------------------------------------------------------------
------------------------------------------------------------
------------------------------------------------------------
------------------------------------------------------------
------------------------------------------------------------
------------------------------------------------------------
------------------------------------------------------------
------------------------------------------------------------
------------------------------------------------------------
------------------------------------------------------------
------------------------------------------------------------
------------------------------------------------------------
------------------------------------------------------------
------------------------------------------------------------
------------------------------------------------------------
------------------------------------------------------------
------------------------------------------------------------
------------------------------------------------------------
------------------------------------------------------------
------------------------------------------------------------
------------------------------------------------------------
------------------------------------------------------------
------------------------------------------------------------
------------------------------------------------------------
------------------------------------------------------------
------------------------------------------------------------
------------------------------------------------------------
------------------------------------------------------------
------------------------------------------------------------
------------------------------------------------------------
------------------------------------------------------------
------------------------------------------------------------
------------------------------------------------------------
------------------------------------------------------------
------------------------------------------------------------
------------------------------------------------------------
------------------------------------------------------------
------------------------------------------------------------
------------------------------------------------------------
------------------------------------------------------------
------------------------------------------------------------
------------------------------------------------------------
------------------------------------------------------------
------------------------------------------------------------
------------------------------------------------------------
------------------------------------------------------------
------------------------------------------------------------
------------------------------------------------------------
------------------------------------------------------------
------------------------------------------------------------
------------------------------------------------------------
------------------------------------------------------------
------------------------------------------------------------
------------------------------------------------------------
------------------------------------------------------------
------------------------------------------------------------
------------------------------------------------------------
------------------------------------------------------------
------------------------------------------------------------
------------------------------------------------------------
------------------------------------------------------------
------------------------------------------------------------
------------------------------------------------------------
------------------------------------------------------------
------------------------------------------------------------
-------------------------------taaaagtcgtaacaaggtttccgtaggtg
aacctgcggaaggatcattattgaaataaatctgaacaggttgttgctggtctttgacaa
gtgcacacttgttttctttatttttccaactgtgcacatattgtagatctggagtatttc
ttattgcttcaaatagattgaggagttgctgcaaagtcagcttcaccttgtattttctag
gtctatgttcacacattttcacaatgttatagaatgtattgagtaatggaaataacaaat
atacaactttcagcaacggatctcttggctctcgcatcgatgaagaacgcagcgaaatgc
gataagtaatgtgaattgcagaattcagtgaatcatcgaatctttgaacgcatcttgcgc
tccttggtattccgaggagcatgcctgtttgagtgtcatcaagttctcaaccaccatgtt
tgtgtgtgtggcttggatttgggggtatatgttttgcaggctttataaagtcagctcccc
tgaaaagcattagtggtatctgagcaaaaactactataggtgtgataactatctatgcct
tggtatataatgcatgaacagactacactgcttgcaaactttgaaattgaccaatttgac
ctcaaatcaggtaggactacccgctgaacttaagcatatcaataagcggaggaaaagaaa
ctaacaaggattcccctagt----------------------------------------
------------------------------------------------------------
------------------------------------------------------------
------------------------------------------------------------
------------------------------------------------------------
------------------------------------------------------------
------------------------------------------------------------
------------------------------------------------------------
------------------------------------------------------------
------------------------------------------------------------
------------------------------------------------------------
------------------------------------------------------------
------------------------------------------------------------
------------------------------------------------------------
------------------------------------------------------------
------------------------------------------------------------
------------------------------------------------------------
------------------------------------------------------------
------------------------------------------------------------
------------------------------------------------------------
------------------------------------------------------------
------------------------------------------------------------
------------------------------------------------------------
------------------------------------------------------------
------------------------------------------------------------
------------------------------------------------------------
------------------------------------------------------------
------------------------------------------------------------
------------------------------------------------------------
------------------------------------------------------------
------------------------------------------------------------
------------------------------------------------------------
------------------------------------------------------------
------------------------------------------------------------
-----------------------------------------------
>16483_ONT_NGSpeciesID_Medaka
ctttgactgtctaattaaaacatagcattgcgatggccagaaagtggtgttgacgcaatg
tgatttctgcccagtgctctgaatgtcaaagtgaagaaattcaaccaagcgcgggtaaac
ggcgggagtaactatgactctcttaaggtagccaaatgcctcgtcatctaattagtgacg
cgcatgaatggattaacgagattcccactgtccctatctactatctagcgaaaccacagc
caagggaacgggcttggcagaatcagcggggaaagaagaccctgttgagcttgactctag
tttgacattgtgaaaagacatagagggtgtagcataagtgggagctttggcgccgttgaa
ataccactacctttatcgtcttttttacttattcaatgaggcggagctgagatgaaagtc
tcaccttttggcttccaaggtcttttacaggccgatccgggttgaagacattgtcaggtg
gggagtttggctggggcggcacatctgttaaaagataacgcaggtgtcctaaggggggac
tcatggagaacagaaatctccagtggaacaaaagggtaaaagtccccttgattttgattt
tcagtgtgaatacaaaccatgaaagtgtggcctatcgatcctttagtccctcggcatttg
aggctagaggtgccagaaaagttaccacagggataactggcttgtggcagccaagcgttc
atagcgacgttgctttttgatccttcgatgtcggctcttcctatcataccgaagcagaat
tcggtaagcgttggattgttcacccactaatagggaacgtgagctgggtttagaccgtcg
tgagacaggttagttttaccctactgatggagtgttatcgtaatagtaattgaacttagt
acgagaggaaccgttcattcagatatttggtatttgcacctgtccgatcgggcaatggtg
cgaagctatcatctgctggattatggctgaacgcctctaagtcagaatccgtgctagaaa
cgatgatgttaggccctgcgcattgaacttgagttcaaatagagctttgctcgtgtacca
aacaaggctggttgggtcatcattgcggaaatgtggtggtggcttgcttgcgaattgtaa
ttatcatatgggcaggggtgaatcctttgcagacgacttgaatgggaacggggtactgta
agcggtagagtagccttgttgctacgatccgctgaggttaagcccttgttctaaagattt
gttcaactacaatgttggacctttcttttccttttgtcagggtcttacttgagggctggt
ctttttggtgagtgccattctcaacactagtcactattaggatgagcttgtttctcttcc
ccgtcttaagcgaccttgctgagatgcagagtttgttttgttggtacttgccagtgctac
-aaaaactgaaccaaggcttgttctgaaatgaaggagctgcagctgacaagttctttctt
taggtgagagcactttctttctttgaataacagaatgtagtctgtgatgaaaagtcatgc
ctttgcattcgcagtttccactctagcatcctccgtaaaggagtgactcccccaatgcag
aacgctttatatttccccttgttctagctgaacccaaaaaagcagatgaacaagtgtgga
ccgctaattgatttggtgcgctgagcggaaagcgggggttggtgctatgagagccaacaa
agagtgaccttcctttggatgtctgagcttctttcttctctatgtaactgatttgtaagc
aaatacaaagcccgctaactgccctttttttcttagtatgaatgaactacatatatat-g
gggttggctctttgagttatccacggccataggactctgaaagcaccgcatcccgtccga
tctgcgcagttaaccagagtgccgcccagttagtaccacggtgggggaccacgcgggaat
cctgggtgctgtggtttttttttctgttgcttgcaagtttagggcaggcaaagtgcacaa
cctaacctaattcttcattaagaccaagactaccaacctgacctaacctaacttatgttt
ataactcctatgtacaatacaaacctacaacaaatgaaaaccttaattaacttaacctaa
ccaacctacttatataagtcttatgtacaatacaagtctacaacaaatgaattgccttac
aaattataacctaacctaagacttaaatcaagatgagtctacaatcacagtcaaagtaaa
tgagattcctaacctaatgcaaccgctgaacctaactaacctaatgatctggctaattca
actaacctaacctacctgactacctttagccactaaatctaaccaacaatgatctggctg
attcaactaatggtaactcaactgactaaccctaagactcacacaaactatacaagaagc
atatagaacaaagccttgacctgtgagctgtacttgaatcacagtcaaagtaataa--gg
ctaccc----caaaacaactaacacaaccactaaacctaactaacataacaatataaccc
caactaatttaatcatcccccacaaaat-aaaaaacctaaccagattgcacaataaaggt
tctataactaatgatctgacctaacaagactctagaatatcaatgactttacaaagacta
caataatgatcaaactcgactgtatgataagactttatgacagcaacctgactgaacata
taaaatcaagtaatgatctcactaacctaacctaactaactaacctaagtgaccatacag
ttaagcatgctaacaacctactaagtgaccatacaataagaagactctgcactaagactg
taatgacattacaaagtgtacaataagactctacactaagactgtaatgacgttacaaag
tgtatgctaagactctacactaagactgtaatgacattacaaagtgtgtacaataagact
ctacactaagtgtacattaagacactacatacaataagactctacagtagtgacattaca
aagtgtacaataagactctacactaagtgtacatcaagacactacactaagtgtacatta
agactctacaccaagtgcacaataagactctacagtagtgacattacatagtgtacatta
agactctacattattgactacagtaaggacctgagcaaagacttgaccataacttggtca
aaaccttattgttttggctc--------aaaaaaaaaaatgggaaggtcgtacagacatt
ccccagaggtccagatagttttttttttgtgttgtgacactgtttgtgcagctccaattt
aaaacgcgatattgtggacacactttgtcacgcctcgcggagatcagacacaacaagacc
aaacaagacaggtttcctactataagagggaagggtctgaagagcaaaaaaacattcatg
ttagtcttggcttagtaagaccttgtacttctgtgggggaacaaacagatgttcaatagt
tgtctttggtaaagagtggtctgtacagacttttaacaagtctcagtgaaactcttttgg
gaggataataattgcaacagactggttgtgacttgtctgaaaaggcttgttggtagagtg
tatttcaatatgcttgaaggcagctctagtaagagtgggtgggatttgttagtagagtga
tataagttgcattgcattgaagagagcagatgaaagtctgaacagaccattgacttggtc
ctagtaacactagtagtctcatatcaacaacagaaaatgtaccaaacttgaaagcagcat
tttgttctgaaccagtgtgctagtatgagaacattgcatggcgttgaaaatgaacagtga
aagtctgaaaaggtttatccaaagtaacactagtagctctttgttgacaatgggcaagtg
tgatggacttgaaagcaggctgctagtaagaatgaatacaaaaggttgaaatttttttga
gtatgcctttttgttttgcagggttgactggcttgtgctatgccgaatcaatgatgctgt
aaactcacaggatgtactggtttggaatggactgtttgagcctcaacaagtgttgtttct
tcaagcacatagatgcttggaacaggagggagatgtggactgcttgccgataggccagtc
ttgttgcaatcaagaacacttgagaatccatcgcaatctagctagcattttgctggttgt
agatagttctctcagatggtcattatttttgttgtgataaatgacaagaagcaatgggcc
ataaatggatgtgagatcggggaacaaggcagcttgtctttgaaatcctctggtcaggaa
ggcccattaggttgggttgatccttgacagggatggagaagaaagcttagaatcagagaa
atgaactccccaccaggaaaggtggctctctttgagagctgccgagtatttggtgttttg
gaaaagtagttacctggttgatcctgccagtagtcatatgcttgtctcaaagattaagcc
atgcatgtccaagtataaacaaatttgtactgtgaaactgcgaatggctcattaaatcag
ttatagtttatttgatggtacattgctacatggataactgtggtaattctagagctaata
catgcaatcaagccccgacttctgggaggggtgtatttattagataaaaaaccaacgcgg
ctcgccgctcccttggtgattcataataacttgtcgaatcgcacggccttgtgccggtga
tgcttcattcaaatatctgccctatcaactttcgatggtaggatagaggcctaccatggt
ttcaacgggtaacggggaataagggttcgattccggagagggagcctgagaaacggctac
cacatccaaggaaggcagcaggcgcgcaaattacccaatcccgacacggggaggtagtga
caataaataacaatatagggctctttcgggtcttataattggaatgagtacaatttaaat
cccttaacgaggaacaattggagggcaagtctggtgccagcagccgcggtaattccagct
ccaatagcgtatattaaagttgttgcagttaaaaaagctcgtagttgaacttcagacctg
gctgggcggtcggcttatcggcttgtactgtctggctgggccttacttcttggtgagctg
gtgtgccctttattgggtgcgttggtgaaccaggacctttaccttgagaaaattagagtg
ttcaaagcaggcctatgcctgaatacattagcatggaataataaaataggacgtgcggtt
ctattttgttggtttctagagtcgccgtaatgattaatagggatagttggggggcattgg
tattgagtcgctagaggtgaaattcttggattgactcaagaccaactattgcgaaagcat
ttgccaaggatgttttcattaatcaagaacgaaggttaggggatcgaaaacgattagata
ccgttgtagtcttaacagtaaactatgccgactagggatcggatgacctcaattattatg
tgtcattcggcaccttacgagaaatcaaagtctttgggttctggggggagtatggtcgca
aggctgaaacttaaaggaattgacggaagggcaccaccaggtgtggagcctgcggcttaa
tttgactcaacacggggaaactcaccaggtccagacataactaggattgacagattgata
gctctttcatgattttatgggtggtggtgcatggccgttcttagttggtggagtgatttg
tctggttaattccgataacgaacgagaccttaacctgctaaatagccagatcggcttttg
ctggtcgccggcttcttagagggactgtcagcgtgtagctgacggaagtttgaggcaata
acaggtctgtgatgcccttagatgttctgggccgcacgcgcgctacactgacagagccag
cgagtttttttcaccttgaccggaaggtctgggtaatcttgtgaaactctgtcgtgctgg
ggatagagcattgcaattattgctcttcaacgaggaatacctagtaagcgtgagtcatca
gctcgcgttgattacgtccctgccctttgtacacaccgcccgtcgctactaccgattgaa
tggcttagtgaggtctccggattggctttggggatccggaaacgggaccctgttgctgag
aagttgatcaaacttggtcatttagaggaagtaaaagtcgtaacaaggtttccgtaggtg
aacctgcggaaggatcattattgaaataaatctgaacaggttgttgctggtctttgacaa
gtgcacacttgttttctttatttttccaactgtgcacatattgtagatctggagtatttc
ttattgcttcaaatagattgaggagttgctgcaaagtcagcttcaccttgtattttctag
gtctatgttcacacattttcacaatgttatagaatgtattgagtaatggaaataacaaat
atacaactttcagcaacggatctcttggctctcgcatcgatgaagaacgcagcgaaatgc
gataagtaatgtgaattgcagaattcagtgaatcatcgaatctttgaacgcatcttgcgc
tccttggtattccgaggagcatgcctgtttgagtgtcatcaagttctcaaccaccatgtt
tgtgtgtgtggcttggatttgggggtatatgttttgcaggctttataaagtcagctcccc
tgaaaagcattagtggtatctgagcaaaaactactataggtgtgataactatctatgcct
tggtatataatgcatgaacagactacactgcttgcaaactttgaaattgaccaatttgac
ctcaaatcaggtaggactacccgctgaacttaagcatatcaataagcggaggaaaagaaa
ctaacaaggattcccctagtaactgcgagtgaagcgggaaaagctcaaatttaaaatctg
gcggtttttttaccgtccgagttgtaatctagagaagtgttacctgtgcaggaccatgta
caagtctcctggaatggagcatcatagagggtgagaatcccgtctttgacatggactacc
tgtacattatggtgtgctctcgaagagtcgagttgtttgggaatgcagctcaaaatgggt
ggtaaatgccatctaaagctaaatattggcgagagaccgatagcgaacaagtaccgtgag
ggaaagatgaaaagaactttggaaagagagttaaacagtacgtgaaattgctgaaaggga
aacgcttgaagtcagtcatgttggcaagaaatcagcctttgcttttgcttggtgtacttt
cttgttgatgggtcagcatcaattttgatcattggataaggtctttgggaatgtggcatc
cttggatgtgttatagcccattgtcgcatacgatgattgagattgaggaactcagcacgc
cgcaaggccgggtcattgaccacgttcgtgcttaggatgctggcataatggctttaatcg
acccgtcttgaaacacggaccaaggagtctaacatgcctgcgagtgtttgggtggaaaac
ccatgcgcgtaatgaaagtgaaagttgagaaccctcttccaagggagcattgacgcccgg
accagaccttttgtgacggatccgcggtagagcatgtatgttgggacccgaaagatggtg
aactatgcctgaatagggtgaagccagaggaaactctggtggaggctcgtagcgattctg
acgtgcaaatcgatcgtcaaatttgggtataggggcgaaagactaatcgaaccatctagt
agctggttcctgccgaagtttccctcaggatagcagaaactcatatcagatttatgtggt
aaagcgaatgattagaggccttggggttgaaacaaccttaacctattctcaaactttaaa
tatgtaagaacgagccgtctcttgactggaccgctcgatgattgagagtttctagtgggc
catttttggtaagcagaactggcgatgcgggatgaaccgaacgcgaggttaaggtgccgg
aattcacgctcatcagacaccacaaaaggtgttagttcatctagacagcaggacggtggc
catggaagtcggaatccgctaaggagtgtgtaacaactcacctgccgaatgaactagccc
tgaaaatggatggcgcttaagcgtgatacccatacctcgccgtcagtgttgaagtgacgc
actgacgagtaggcaggcgtggaggtcagtgaagaagcctaggcagtgatgctgggtgaa
acggcctctagtgcagatcttggtggtagtagcaaatattcaagtgagaaccttgaagac
tgaagtggagaaaggttccatgctaacagcagttggacatgggtcagtcgatcctaagag
atagggaagctccgtttcaaagtgcgcgattattctgcgccgcctatcgaaagggaatcc
ggttaaaattccggaaccaggatgtggatctttaacggcaacgtaactgaacttggagac
gttggcaggggccccgggaagagttatcttttctccttaacagtctgccaccctgaaatc
aatttgtttggagctagggttcaatgactggtagagcacaacacttctgttgtgtccggt
gcgttcctgacaatccttgaaaatccaagggaatgaataattttcacacctggtcgtact
cataaccgcagcaggtctccaaggtgaacagcctctagttgatagaacaatgtagataag
ggaagtcggcaaaatagatccgtaacttcgggaaaaggattggctctaatgcttgggtgt
atcgggccttggtaacaagccctgggaccaggtgaggactgctggttcgctggtggactt
tgtcaggatctggtggtagacgaccttggctgctttcgggcgtctggtacacacttaaca
agcgaattagaactggtacggacaaggggaatctgaaaggaatctga
>16483_ONT_NGSpeciesID_Racon
----gactgtctaattaaaacatagcattgcgatggccagaaagtggtgttgacgcaatg
tgatttctgcccagtgctctgaatgtcaaagtgaagaaattcaaccaagcgcgggtaaac
ggcgggagtaactatgactctcttaaggtagccaaatgcctcgtcatctaattagtgacg
cgcatgaatggattaacgagattcccactgtccctatctactatctagcgaaaccacagc
caagggaacgggcttggcagaatcagcggggaaagaagaccctgttgagcttgactctag
tttgacattgtgaaaagacatagagggtgtagcataagtgggagctttggcgccgttgaa
ataccactacctttatcgtc--ttttacttattcaatgaggcggagctgagatgaaagtc
tcacc-tttggcttccaaggtcttttacaggccgatccgggttgaagacattgtcaggtg
gggagtttggctggggcggcacatctgttaaaagataacgcaggtgtcctaa-gggggac
tcatggagaacagaaatctccagtggaacaaaagggtaaaagtccccttgattttgattt
tcagtgtgaatacaaaccatgaaagtgtggcctatcgatcctttagtccctcggcatttg
aggctagaggtgccagaaaagttaccacagggataactggcttgtggcagccaagcgttc
atagcgacgttgctttttgatccttcgatgtcggctcttcctatcataccgaagcagaat
tcggtaagcgttggattgttcacccactaatagggaacgtgagctgggtttagaccgtcg
tgagacaggttagttttaccctactgatggagtgttatcgtaatagtaattgaacttagt
acgagaggaaccgttcattcagatatttggtatttgcacctgtccgatcgggcaatggtg
cgaagctatcatctgctggattatggctgaacgcctctaagtcagaatccgtgctagaaa
cgatgatgttaggccctgcgcattgaacttgagttcaaatagagctttgctcgtgtacca
aacaaggctggttgggtcatcattgcggaaatgtggtggtggcttgcttgcgaattgtaa
ttatcatatgggcaggggtgaatcctttgcagacgacttgaatgggaacggggtactgta
agcggtagagtagccttgttgctacgatccgctgaggttaagcccttgttctaaagattt
gttcaactacaatgttggacctttcttttcc-tttgtcagggtcttacttgagggctggt
c-ttttggtgagtgccattctcaacactagtcactattaggatgagcttgtttctcttcc
ccgtcttaagcgaccttgctgagatgcagagtttgttttgttggtacttgccagtgctac
aaaaaactgaaccaaggcttgttctgaaatgaaggagctgcagctgacaagttctttctt
taggtgagagcactttctttctttgaataacagaatgtagtctgtgatgaaaagtcatgc
ctttgcattcgcagtttccactctagcatcctccgtaaaggagtgact-ccccaatgcag
aacgctttatatttccccttgttctagctgaacccaaaaaagcagatgaacaagtgtgga
ccgctaattgatttggtgcgctgagcggaaagc-ggggttggtgctatgagagccaacaa
agagtgaccttcctttggatgtctgagcttctttcttctctatgtaactgatttgtaagc
aaatacaaagcccgctaactgccctttttttcttagtatgaatgaactacatatatat-g
gggttggctctttgagttatccacggccataggactctgaaagcaccgcatcccgtccga
tctgcgcagttaaccagagtgccgcccagttagtaccacggt-ggggaccacgcgggaat
cctgggtgctgtgg--tttttttctgttgcttgcaagtttagggcaggcaaagtgcacaa
cctaacctaattcttcattaagaccaagactaccaacctgacctaacctaacttatgttt
ataactcctatgtacaatacaaacctacaacaaatgaaaaccttaattaacttaacctaa
ccaacctacttatataagtcttatgtacaatacaagtctacaacaaatgaattgccttac
aaattataacctaacctaagacttaaatcaagatgagtctacaatcacagtcaaagtaaa
tgagattcctaacctaatgcaaccgctgaacctaactaacctaatgatctggctaattca
actaacctaacctacctgactacctttagccactaaatctaaccaacaatgatctggctg
attcaactaatggtaactcaactgactaaccctaagactcacacaaactatacaagaagc
atatagaacaaagccttgacctgtgagctgtacttgaatcacagtcaaagtaataagggg
ctacccaaaaaaaaacaactaacacaaccactaaacctaactaacataacaatataaccc
caactaatttaatcatccccacaaaataaaaaaaacctaaccagattgcacaataaaggt
tctataactaatgatctgacctaacaagactctagaatatcaatgactttacaaagacta
caataatgatcaaactcgactgtatgataagactttatgacagcaacctgactgaacata
taaaatcaagtaatgatctcactaacctaacctaactaactaacctaagtgaccatacag
ttaagcatgctaacaacctactaagtgaccatacaataagaagactctgcactaagactg
taatgacattacaaagtgtacaataagactctacactaagactgtaatgacgttacaaag
tgtatgctaagactctacactaagactgtaatgacattacaaagtgtgtacaataagact
ctacactaagtgtacattaagacactacatacaataagactctacagtagtgacattaca
aagtgtacaataagactctacactaagtgtacatcaagacactacactaagtgtacatta
agactctacaccaagtgcacaataagactctacagtagtgacattacatagtgtacatta
agactctacattattgactacagtaaggacctgagcaaagacttgaccataacttggtca
aaaccttattgttttggctcaaaaaaaaaaaaaaaaaaatgggaaggtcgtacagacatt
ccccagaggtccagatagttttttttttgtgttgtgacactgtttgtgcagctccaattt
aaaacgcgatattgtggacacactttgtcacgcctcgcggagatcagacacaacaagacc
aaacaagacaggtttcctactataagagggaagggtctgaagagc-aaaaaacattcatg
ttagtcttggcttagtaagaccttgtacttctgt-ggggaacaaacagatgttcaatagt
tgtctttggtaaagagtggtctgtacagacttttaacaagtctcagtgaaactcttttgg
gaggataataattgcaacagactggttgtgacttgtctgaaaaggcttgttggtagagtg
tatttcaatatgcttgaaggcagctctagtaagagtgggtgggatttgttagtagagtga
tataagttgcattgcattgaagagagcagatgaaagtctgaacagaccattgacttggtc
ctagtaacactagtagtctcatatcaacaacagaaaatgtaccaaacttgaaagcagcat
tttgttctgaaccagtgtgctagtatgagaacattgcatggcgttgaaaatgaacagtga
aagtctgaaaaggtttatccaaagtaacactagtagctctttgttgacaatgggcaagtg
tgatggacttgaaagcaggctgctagtaagaatgaatacaaaaggttgaaatttttttga
gtatgcc-ttttgttttgcagggttgactggcttgtgctatgccgaatcaatgatgctgt
aaactcacaggatgtactggtttggaatggactgtttgagcctcaacaagtgttgtttct
tcaagcacatagatgcttggaacaggagggagatgtggactgcttgccgataggccagtc
ttgttgcaatcaagaacacttgagaatccatcgcaatctagctagcattttgctggttgt
agatagttctctcagatggtcattatttttgttgtgataaatgacaagaagcaatgggcc
ataaatggatgtgagatcggggaacaaggcagcttgtctttgaaatcctctggtcaggaa
ggcccattaggttgggttgatccttgacagggatggagaagaaagcttagaatcagagaa
atgaactccccaccaggaaaggtggctctctttgagagctgccgagtatttggtgttttg
gaaaagtagttacctggttgatcctgccagtagtcatatgcttgtctcaaagattaagcc
atgcatgtccaagtataaacaaatttgtactgtgaaactgcgaatggctcattaaatcag
ttatagtttatttgatggtacattgctacatggataactgtggtaattctagagctaata
catgcaatcaagccccgacttctgggaggggtgtatttattagataaaaaaccaacgcgg
ctcgccgctcccttggtgattcataataacttgtcgaatcgcacggccttgtgccggtga
tgcttcattcaaatatctgccctatcaactttcgatggtaggatagaggcctaccatggt
ttcaacgggtaacggggaataagggttcgattccggagagggagcctgagaaacggctac
cacatccaaggaaggcagcaggcgcgcaaattacccaatcccgacacggggaggtagtga
caataaataacaatatagggctctttcgggtcttataattggaatgagtacaatttaaat
cccttaacgaggaacaattggagggcaagtctggtgccagcagccgcggtaattccagct
ccaatagcgtatattaaagttgttgcagtt-aaaaagctcgtagttgaacttcagacctg
gctgggcggtcggcttatcggcttgtactgtctggctgggccttacttcttggtgagctg
gtgtgccctttattgggtgcgttggtgaaccaggacctttaccttgagaaaattagagtg
ttcaaagcaggcctatgcctgaatacattagcatggaataataaaataggacgtgcggtt
ctattttgttggtttctagagtcgccgtaatgattaatagggatagtt-gggggcattgg
tattgagtcgctagaggtgaaattcttggattgactcaagaccaactattgcgaaagcat
ttgccaaggatgttttcattaatcaagaacgaaggttaggggatcgaaaacgattagata
ccgttgtagtcttaacagtaaactatgccgactagggatcggatgacctcaattattatg
tgtcattcggcaccttacgagaaatcaaagtctttgggttct-gggggagtatggtcgca
aggctgaaacttaaaggaattgacggaagggcaccaccaggtgtggagcctgcggcttaa
tttgactcaacacggggaaactcaccaggtccagacataactaggattgacagattgata
gctctttcatgattttatgggtggtggtgcatggccgttcttagttggtggagtgatttg
tctggttaattccgataacgaacgagaccttaacctgctaaatagccagatcggcttttg
ctggtcgccggcttcttagagggactgtcagcgtgtagctgacggaagtttgaggcaata
acaggtctgtgatgcccttagatgttctgggccgcacgcgcgctacactgacagagccag
cgag-ttttttcaccttgaccggaaggtctgggtaatcttgtgaaactctgtcgtgctgg
ggatagagcattgcaattattgctcttcaacgaggaatacctagtaagcgtgagtcatca
gctcgcgttgattacgtccctgccctttgtacacaccgcccgtcgctactaccgattgaa
tggcttagtgaggtctccggattggctttggggatccggaaacgggaccctgttgctgag
aagttgatcaaacttggtcatttagaggaagtaaaagtcgtaacaaggtttccgtaggtg
aacctgcggaaggatcattattgaaataaatctgaacaggttgttgctggtctttgacaa
gtgcacacttgttttctttatttttccaactgtgcacatattgtagatctggagtatttc
ttattgcttcaaatagattgaggagttgctgcaaagtcagcttcaccttgtattttctag
gtctatgttcacacattttcacaatgttatagaatgtattgagtaatggaaataacaaat
atacaactttcagcaacggatctcttggctctcgcatcgatgaagaacgcagcgaaatgc
gataagtaatgtgaattgcagaattcagtgaatcatcgaatctttgaacgcatcttgcgc
tccttggtattccgaggagcatgcctgtttgagtgtcatcaagttctcaaccaccatgtt
t-tgtgtgtggcttggatttgggggtatatgttttgcaggctttataaagtcagctcccc
tgaaaagcattagtggtatctgagcaaaaactactataggtgtgataactatctatgcct
tggtatataatgcatgaacagactacactgcttgcaaactttgaaattgaccaatttgac
ctcaaatcaggtaggactacccgctgaacttaagcatatcaataagcggaggaaaagaaa
ctaacaaggattcccctagtaactgcgagtgaagcgggaaaagctcaaatttaaaatctg
gcggtttttttaccgtccg---tgtaatctagagaagtgttacctgtgcaggaccatgta
caagtctcctggaatggagcatcatagagggtgagaatcccgtctttgacatggactacc
tgtacattatggtgtgctctcgaagagtcgagttgtttgggaatgcagctcaaaatgggt
ggtaaatgccatctaaagctaaatattggcgagagaccgatagcgaacaagtaccgtgag
ggaaagatgaaaagaactttggaaagagagttaaacagtacgtgaaattgctgaaaggga
aacgcttgaagtcagtcatgttggcaagaaatcagcctttgcttttgcttggtgtacttt
cttgttgatgggtcagcatcaattttgatcattggataaggtctttgggaatgtggcatc
cttggatgtgttatagcccattgtcgcatacgatgattgagattgaggaactcagcacgc
cgcaaggccgggtcattgaccacgttcgtgcttaggatgctggcataatggctttaatcg
acccgtcttgaaacacggaccaaggagtctaacatgcctgcgagtgtttgggtggaaaac
ccatgcgcgtaatgaaagtgaaagttgagaaccctcttccaagggagcattgacgcccgg
accagaccttttgtgacggatccgcggtagagcatgtatgttgggacccgaaagatggtg
aactatgcctgaatagggtgaagccagaggaaactctggtggaggctcgtagcgattctg
acgtgcaaatcgatcgtcaaatttgggtataggggcgaaagactaatcgaaccatctagt
agctggttcctgccgaagtttccctcaggatagcagaaactcatatcagatttatgtggt
aaagcgaatgattagaggccttggggttgaaacaaccttaacctattctcaaactttaaa
tatgtaagaacgagccgtctcttgactggaccgctcgatgattgagagtttctagtgggc
catttttggtaagcagaactggcgatgcgggatgaaccgaacgcgaggttaaggtgccgg
aattcacgctcatcagacaccacaaaaggtgttagttcatctagacagcaggacggtggc
catggaagtcggaatccgctaaggagtgtgtaacaactcacctgccgaatgaactagccc
tgaaaatggatggcgcttaagcgtgatacccatacctcgccgtcagtgttgaagtgacgc
actgacgagtaggcaggcgtggaggtcagtgaagaagcctaggcagtgatgctgggtgaa
acggcctctagtgcagatcttggtggtagtagcaaatattcaagtgagaaccttgaagac
tgaagtggagaaaggttccatgctaacagcagttggacatgggtcagtcgatcctaagag
atagggaagctccgtttcaaagtgcgcgattattctgcgccgcctatcgaaagggaatcc
ggttaaaattccggaaccaggatgtggatctttaacggcaacgtaactgaacttggagac
gttggcaggggccccgggaagagttatcttttctccttaacagtctgccaccctgaaatc
aatttgtttggagctagggttcaatgactggtagagcacaacacttctgttgtgtccggt
gcgttcctgacaatccttgaaaatccaagggaatgaataattttcacacctggtcgtact
cataaccgcagcaggtctccaaggtgaacagcctctagttgatagaacaatgtagataag
ggaagtcggcaaaatagatccgtaacttcgggaaaaggattggctctaatgcttgggtgt
atcgggccttggtaacaagccctgggaccaggtgaggactgctggttcgctggtggactt
tgtcaggatctggtggtagacgaccttggctgctttcgggcgtctggtacacacttaaca
agcgaattagaactggtacggacaa----------------------
>16483_PB_NGSpeciesID_Racon
----gactgtctaattaaaacatagcattgcgatggccagaaagtggtgttgacgcaatg
tgatttctgcccagtgctctgaatgtcaaagtgaagaaattcaaccaagcgcgggtaaac
ggcgggagtaactatgactctcttaaggtagccaaatgcctcgtcatctaattagtgacg
cgcatgaatggattaacgagattcccactgtccctatctactatctagcgaaaccacagc
caagggaacgggcttggcagaatcagcggggaaagaagaccctgttgagcttgactctag
tttgacattgtgaaaagacatagagggtgtagcataagtgggagctttggcgccgttgaa
ataccactacctttatcgtc-tttttacttattcaatgaggcggagctgagatgaaagtc
tcaccttttggcttccaaggtcttttacaggccgatccgggttgaagacattgtcaggtg
gggagtttggctggggcggcacatctgttaaaagataacgcaggtgtcctaa-gggggac
tcatggagaacagaaatctccagtggaacaaaagggtaaaagtccccttgattttgattt
tcagtgtgaatacaaaccatgaaagtgtggcctatcgatcctttagtccctcggcatttg
aggctagaggtgccagaaaagttaccacagggataactggcttgtggcagccaagcgttc
atagcgacgttgctttttgatccttcgatgtcggctcttcctatcataccgaagcagaat
tcggtaagcgttggattgttcacccactaatagggaacgtgagctgggtttagaccgtcg
tgagacaggttagttttaccctactgatggagtgttatcgtaatagtaattgaacttagt
acgagaggaaccgttcattcagatatttggtatttgcacctgtccgatcgggcaatggtg
cgaagctatcatctgctggattatggctgaacgcctctaagtcagaatccgtgctagaaa
cgatgatgttaggccctgcgcattgaacttgagttcaaatagagctttgctcgtgtacca
aacaaggctggttgggtcatcattgcggaaatgtggtggtggcttgcttgcgaattgtaa
ttatcatatgggcaggggtgaatcctttgcagacgacttgaatgggaacggggtactgta
agcggtagagtagccttgttgctacgatccgctgaggttaagcccttgttctaaagattt
gttcaactacaatgttggacctttcttttccttttgtcagggtcttacttgagggctggt
ctttttggtgagtgccattctcaacactagtcactattaggatgagcttgtttctcttcc
ccgtcttaagcgaccttgctgagatgcagagtttgttttgttggtacttgccagtgctac
-aaaaactgaaccaaggcttgttctgaaatgaaggagctgcagctgacaagttctttctt
taggtgagagcactttctttctttgaataacagaatgtagtctgtgatgaaaagtcatgc
ctttgcattcgcagtttccactctagcatcctccgtaaaggagtgactcccccaatgcag
aacgctttatatttccccttgttctagctgaaccc-aaaaagcagatgaacaagtgtgga
ccgctaattgatttggtgcgctgagcggaaagcgggggttggtgctatgagagccaacaa
agagtgaccttcctttggatgtctgagcttctttcttctctatgtaactgatttgtaagc
aaatacaaagcccgctaactgccc-ttttttcttagtatgaatgaactacatatatatgg
gggttggctctttgagttatccacggccataggactctgaaagcaccgcatcccgtccga
tctgcgcagttaaccagagtgccgcccagttagtaccacggtgggggaccacgcgggaat
cctgggtgctgtgg--tttttttctgttgcttgcaagtttagggcaggcaaagtgcacaa
cctaacctaattcttcattaagaccaagactaccaacctgacctaacctaacttatgttt
ataactcctatgtacaatacaaacctacaacaaatgaaaaccttaattaacttaacctaa
ccaacctacttatataagtcttatgtacaatacaagtctacaacaaatgaattgccttac
aaattataacctaacctaagacttaaatcaagatgagtctacaatcacagtcaaagtaaa
tgagattcctaacctaatgcaaccgctgaacctaactaacctaatgatctggctaattca
actaacctaacctacctgactacctttagccactaaatctaaccaacaatgatctggctg
attcaactaatggtaactcaactgactaaccctaagactcacacaaactatacaagaagc
atatagaacaaagccttgacctgtgagctgtacttgaatcacagtcaaagtaataa--gg
ctaccc----aaaaacaactaacacaaccactaaacctaactaacataacaatataaccc
caactaatttaatcatcccccacaaaat--aaaaacctaaccagattgcacaataaaggt
tctataactaatgatctgacctaacaagactctagaatatcaatgactttacaaagacta
caataatgatcaaactcgactgtatgataagactttatgacagcaacctgactgaacata
taaaatcaagtaatgatctcactaacctaacctaactaactaacctaagtgaccatacag
ttaagcatgctaacaacctactaagtgaccatacaataagaagactctgcactaagactg
taatgacattacaaagtgtacaataagactctacactaagactgtaatgacgttacaaag
tgtatgctaagactctacactaagactgtaatgacattacaaagtgtgtacaataagact
ctacactaagtgtacattaagacactacatacaataagactctacagtagtgacattaca
aagtgtacaataagactctacactaagtgtacatcaagacactacactaagtgtacatta
agactctacaccaagtgcacaataagactctacagtagtgacattacatagtgtacatta
agactctacattattgactacagtaaggacctgagcaaagacttgaccataacttggtca
aaaccttattgttttggctc---------aaaaaaaaaatgggaaggtcgtacagacatt
ccccagaggtccagatag--ttttttttgtgttgtgacactgtttgtgcagctccaattt
aaaacgcgatattgtggacacactttgtcacgcctcgcggagatcagacacaacaagacc
aaacaagacaggtttcctactataagagggaagggtctgaagagc-aaaaaacattcatg
ttagtcttggcttagtaagaccttgtacttctgtgggggaacaaacagatgttcaatagt
tgtctttggtaaagagtggtctgtacagacttttaacaagtctcagtgaaactcttttgg
gaggataataattgcaacagactggttgtgacttgtctgaaaaggcttgttggtagagtg
tatttcaatatgcttgaaggcagctctagtaagagtgggtgggatttgttagtagagtga
tataagttgcattgcattgaagagagcagatgaaagtctgaacagaccattgacttggtc
ctagtaacactagtagtctcatatcaacaacagaaaatgtaccaaacttgaaagcagcat
tttgttctgaaccagtgtgctagtatgagaacattgcatggcgttgaaaatgaacagtga
aagtctgaaaaggtttatccaaagtaacactagtagctctttgttgacaatgggcaagtg
tgatggacttgaaagcaggctgctagtaagaatgaatacaaaaggttgaaa-ttttttga
gtatgcctttttgttttgcagggttgactggcttgtgctatgccgaatcaatgatgctgt
aaactcacaggatgtactggtttggaatggactgtttgagcctcaacaagtgttgtttct
tcaagcacatagatgcttggaacaggagggagatgtggactgcttgccgataggccagtc
ttgttgcaatcaagaacacttgagaatccatcgcaatctagctagcattttgctggttgt
agatagttctctcagatggtcattatttttgttgtgataaatgacaagaagcaatgggcc
ataaatggatgtgagatcggggaacaaggcagcttgtctttgaaatcctctggtcaggaa
ggcccattaggttgggttgatccttgacagggatggagaagaaagcttagaatcagagaa
atgaactccccaccaggaaaggtggctctctttgagagctgccgagtatttggtgttttg
gaaaagtagttacctggttgatcctgccagtagtcatatgcttgtctcaaagattaagcc
atgcatgtccaagtataaacaaatttgtactgtgaaactgcgaatggctcattaaatcag
ttatagtttatttgatggtacattgctacatggataactgtggtaattctagagctaata
catgcaatcaagccccgacttctgggaggggtgtatttattagataaaaaaccaacgcgg
ctcgccgctcccttggtgattcataataacttgtcgaatcgcacggccttgtgccggtga
tgcttcattcaaatatctgccctatcaactttcgatggtaggatagaggcctaccatggt
ttcaacgggtaacggggaataagggttcgattccggagagggagcctgagaaacggctac
cacatccaaggaaggcagcaggcgcgcaaattacccaatcccgacacggggaggtagtga
caataaataacaatatagggctctttcgggtcttataattggaatgagtacaatttaaat
cccttaacgaggaacaattggagggcaagtctggtgccagcagccgcggtaattccagct
ccaatagcgtatattaaagttgttgcagtt-aaaaagctcgtagttgaacttcagacctg
gctgggcggtcggcttatcggcttgtactgtctggctgggccttacttcttggtgagctg
gtgtgccctttattgggtgcgttggtgaaccaggacctttaccttgagaaaattagagtg
ttcaaagcaggcctatgcctgaatacattagcatggaataataaaataggacgtgcggtt
ctattttgttggtttctagagtcgccgtaatgattaatagggatagtt-gggggcattgg
tattgagtcgctagaggtgaaattcttggattgactcaagaccaactattgcgaaagcat
ttgccaaggatgttttcattaatcaagaacgaaggttaggggatcgaaaacgattagata
ccgttgtagtcttaacagtaaactatgccgactagggatcggatgacctcaattattatg
tgtcattcggcaccttacgagaaatcaaagtctttgggttct-gggggagtatggtcgca
aggctgaaacttaaaggaattgacggaagggcaccaccaggtgtggagcctgcggcttaa
tttgactcaacacggggaaactcaccaggtccagacataactaggattgacagattgata
gctctttcatgattttatgggtggtggtgcatggccgttcttagttggtggagtgatttg
tctggttaattccgataacgaacgagaccttaacctgctaaatagccagatcggcttttg
ctggtcgccggcttcttagagggactgtcagcgtgtagctgacggaagtttgaggcaata
acaggtctgtgatgcccttagatgttctgggccgcacgcgcgctacactgacagagccag
cgag-ttttttcaccttgaccggaaggtctgggtaatcttgtgaaactctgtcgtgctgg
ggatagagcattgcaattattgctcttcaacgaggaatacctagtaagcgtgagtcatca
gctcgcgttgattacgtccctgccctttgtacacaccgcccgtcgctactaccgattgaa
tggcttagtgaggtctccggattggctttggggatccggaaacgggaccctgttgctgag
aagttgatcaaacttggtcatttagaggaagtaaaagtcgtaacaaggtttccgtaggtg
aacctgcggaaggatcattattgaaataaatctgaacaggttgttgctggtctttgacaa
gtgcacacttgttttctttatttttccaactgtgcacatattgtagatctggagtatttc
ttattgcttcaaatagattgaggagttgctgcaaagtcagcttcaccttgtattttctag
gtctatgttcacacattttcacaatgttatagaatgtattgagtaatggaaataacaaat
atacaactttcagcaacggatctcttggctctcgcatcgatgaagaacgcagcgaaatgc
gataagtaatgtgaattgcagaattcagtgaatcatcgaatctttgaacgcatcttgcgc
tccttggtattccgaggagcatgcctgtttgagtgtcatcaagttctcaaccaccatgtt
tgtgtgtgtggcttggatttgggggtatatgttttgcaggctttataaagtcagctcccc
tgaaaagcattagtggtatctgagcaaaaactactataggtgtgataactatctatgcct
tggtatataatgcatgaacagactacactgcttgcaaactttgaaattgaccaatttgac
ctcaaatcaggtaggactacccgctgaacttaagcatatcaataagcggaggaaaagaaa
ctaacaaggattcccctagtaactgcgagtgaagcgggaaaagctcaaatttaaaatctg
gcgg-ttttttaccgtccgagttgtaatctagagaagtgttacctgtgcaggaccatgta
caagtctcctggaatggagcatcatagagggtgagaatcccgtctttgacatggactacc
tgtacattatggtgtgctctcgaagagtcgagttgtttgggaatgcagctcaaaatgggt
ggtaaatgccatctaaagctaaatattggcgagagaccgatagcgaacaagtaccgtgag
ggaaagatgaaaagaactttggaaagagagttaaacagtacgtgaaattgctgaaaggga
aacgcttgaagtcagtcatgttggcaagaaatcagcctttgcttttgcttggtgtacttt
cttgttgatgggtcagcatcaattttgatcattggataaggtctttgggaatgtggcatc
cttggatgtgttatagcccattgtcgcatacgatgattgagattgaggaactcagcacgc
cgcaaggccgggtcattgaccacgttcgtgcttaggatgctggcataatggctttaatcg
acccgtcttgaaacacggaccaaggagtctaacatgcctgcgagtgtttgggtggaaaac
ccatgcgcgtaatgaaagtgaaagttgagaaccctcttccaagggagcattgacgcccgg
accagaccttttgtgacggatccgcggtagagcatgtatgttgggacccgaaagatggtg
aactatgcctgaatagggtgaagccagaggaaactctggtggaggctcgtagcgattctg
acgtgcaaatcgatcgtcaaatttgggtataggggcgaaagactaatcgaaccatctagt
agctggttcctgccgaagtttccctcaggatagcagaaactcatatcagatttatgtggt
aaagcgaatgattagaggccttggggttgaaacaaccttaacctattctcaaactttaaa
tatgtaagaacgagccgtctcttgactggaccgctcgatgattgagagtttctagtgggc
catttttggtaagcagaactggcgatgcgggatgaaccgaacgcgaggttaaggtgccgg
aattcacgctcatcagacaccacaaaaggtgttagttcatctagacagcaggacggtggc
catggaagtcggaatccgctaaggagtgtgtaacaactcacctgccgaatgaactagccc
tgaaaatggatggcgcttaagcgtgatacccatacctcgccgtcagtgttgaagtgacgc
actgacgagtaggcaggcgtggaggtcagtgaagaagcctaggcagtgatgctgggtgaa
acggcctctagtgcagatcttggtggtagtagcaaatattcaagtgagaaccttgaagac
tgaagtggagaaaggttccatgctaacagcagttggacatgggtcagtcgatcctaagag
atagggaagctccgtttcaaagtgcgcgattattctgcgccgcctatcgaaagggaatcc
ggttaaaattccggaaccaggatgtggatctttaacggcaacgtaactgaacttggagac
gttggcaggggccccgggaagagttatcttttctccttaacagtctgccaccctgaaatc
aatttgtttggagctagggttcaatgactggtagagcacaacacttctgttgtgtccggt
gcgttcctgacaatccttgaaaatccaagggaatgaataattttcacacctggtcgtact
cataaccgcagcaggtctccaaggtgaacagcctctagttgatagaacaatgtagataag
ggaagtcggcaaaatagatccgtaacttcgggaaaaggattggctctaatgcttgggtgt
atcgggccttggtaacaagccctgggaccaggtgaggactgctggttcgctggtggactt
tgtcaggatctggtggtagacgaccttggctgctttcgggcgtctggtacacacttaaca
agcgaattagaactggtacggacaa----------------------
>16483_ONT_Mothur-Consension
---tgactgtctaattaaaacatagcattgcgatggccagaaagtggtgttgacgcaatg
tgatttctgcccagtgctctgaatgtcaaagtgaagaaattcaaccaagcgcgggtaaac
ggcgggagtaactatgactctcttaaggtagccaaatgcctcgtcatctaattagtgacg
cgcatgaatggattaacgagattcccactgtccctatctactatctagcgaaaccacagc
caagggaacgggcttggcagaatcagcggggaaagaagaccctgttgagcttgactctag
tttgacattgtgaaaagacatagagggtgtagcataagtgggagctttggcgccgttgaa
ataccactacctttatcgtc--ttttacttattcaatgaggcggagctgagatgaaagtc
tcaccttttggcttccaaggtcttttacaggccgatccgggttgaagacattgtcaggtg
gggagtttggctggggcggcacatctgttaaaagataacgcaggtgtcctaa--ggggac
tcatggagaacagaaatctccagtggaacaaaagggtaaaagtccccttgattttgattt
tcagtgtgaatacaaaccatgaaagtgtggcctatcgatcctttagtccctcggcatttg
aggctagaggtgccagaaaagttaccacagggataactggcttgtggcagccaagcgttc
atagcgacgttgc-ttttgatccttcgatgtcggctcttcctatcataccgaagcagaat
tcggtaagcgttggattgttcacccactaatagggaacgtgagctgggtttagaccgtcg
tgagacaggttagttttaccctactgatggagtgttatcgtaatagtaattgaacttagt
acgagaggaaccgttcattcagatatttggtatttgcacctgtccgatcgggcaatggtg
cgaagctatcatctgctggattatggctgaacgcctctaagtcagaatccgtgctagaaa
cgatgatgttaggccctgcgcattgaacttgagttcaaatagagctttgctcgtgtacca
aacaaggctggttgggtcatcattgcggaaatgtggtggtggcttgcttgcgaattgtaa
ttatcatatgggcaggggtgaatcctttgcagacgacttgaatgggaacggggtactgta
agcggtagagtagccttgttgctacgatccgctgaggttaagcccttgttctaaagattt
gttcaactacaatgttggacctttcttttccctttgtcagggtcttacttgagggctggt
c-ttttggtgagtgccattctcaacactagtcactattaggatgagcttgtttctcttcc
ccgtcttaagcgaccttgctgagatgcagagtttgttttgttggtacttgccagtgctac
-aaaaactgaaccaaggcttgttctgaaatgaaggagctgcagctgacaagttctttctt
taggtgagagcactttctttctttgaataacagaatgtagtctgtgatgaaaagtcatgc
ctttgcattcgcagtttccactctagcatcctccgtaaaggagtgact-ccccaatgcag
aacgctttatatttccccttgttctagctgaaccc-aaaaagcagatgaacaagtgtgga
ccgctaattgatttggtgcgctgagcggaaagc-ggggttggtgctatgagagccaacaa
agagtgaccttcctttggatgtctgagcttctttcttctctatgtaactgatttgtaagc
aaatacaaagcccgctaactgccc-ttttttcttagtatgaatgaactacatatatat-g
gggttggctctttgagttatccacggccataggactctgaaagcaccgcatcccgtccga
tctgcgcagttaaccagagtgccgcccagttagtaccacggtgggggaccacgcgggaat
cctgggtgctgtgg--tttttttctgttgcttgcaagtttagggcaggcaaagtgcacaa
cctaacctaattcttcattaagaccaagactaccaacctgacctaacctaacttatgttt
ataactcctatgtacaatacaaacctacaacaaatgaaaaccttaattaacttaacctaa
ccaacctacttatataagtcttatgtacaatacaagtctacaacaaatgaattgccttac
aaattataacctaacctaagacttaaatcaagatgagtctacaatcacagtcaaagtaaa
tgagattcctaacctaatgcaaccgctgaacctaactaacctaatgatctggctaattca
actaacctaacctacctgactacctttagccactaaatctaaccaacaatgatctggctg
attcaactaatggtaactcaactgactaaccctaagactcacacaaactatacaagaagc
atatagaacaaagccttgacctgtgagctgtacttgaatcacagtcaaagtaataa--gg
ctaccc-----aaaacaactaacacaaccactaaacctaactaacataacaatataaccc
caactaatttaatcatccccacaaaata--aaaaacctaaccagattgcacaataaaggt
tctataactaatgatctgacctaacaagactctagaatatcaatgactttacaaagacta
caataatgatcaaactcgactgtatgataagactttatgacagcaacctgactgaacata
taaaatcaagtaatgatctcactaacctaacctaactaactaacctaagtgaccatacag
ttaagcatgctaacaacctactaagtgaccatacaataagaagactctgcactaagactg
taatgacattacaaagtgtacaataagactctacactaagactgtaatgacgttacaaag
tgtatgctaagactctacactaagactgtaatgacattacaaagtgtgtacaataagact
ctacactaagtgtacattaagacactacatacaataagactctacagtagtgacattaca
aagtgtacaataagactctacactaagtgtacatcaagacactacactaagtgtacatta
agactctacaccaagtgcacaataagactctacagtagtgacattacatagtgtacatta
agactctacattattgactacagtaaggacctgagcaaagacttgaccataacttggtca
aaaccttattgttttggctca------aaaaaaaaaaaatgggaaggtcgtacagacatt
ccccagaggtccagatag--ttttttttgtgttgtgacactgtttgtgcagctccaattt
aaaacgcgatattgtggacacactttgtcacgcctcgcggagatcagacacaacaagacc
aaacaagacaggtttcctactataagagggaagggtctgaagagc-aaaaaacattcatg
ttagtcttggcttagtaagaccttgtacttctgt-ggggaacaaacagatgttcaatagt
tgtctttggtaaagagtggtctgtacagacttttaacaagtctcagtgaaactcttttgg
gaggataataattgcaacagactggttgtgacttgtctgaaaaggcttgttggtagagtg
tatttcaatatgcttgaaggcagctctagtaagagtgggtgggatttgttagtagagtga
tataagttgcattgcattgaagagagcagatgaaagtctgaacagaccattgacttggtc
ctagtaacactagtagtctcatatcaacaacagaaaatgtaccaaacttgaaagcagcat
tttgttctgaaccagtgtgctagtatgagaacattgcatggcgttgaaaatgaacagtga
aagtctgaaaaggtttatccaaagtaacactagtagctctttgttgacaatgggcaagtg
tgatggacttgaaagcaggctgctagtaagaatgaatacaaaaggttgaaa-ttttttga
gtatgcc-ttttgttttgcagggttgactggcttgtgctatgccgaatcaatgatgctgt
aaactcacaggatgtactggtttggaatggactgtttgagcctcaacaagtgttgtttct
tcaagcacatagatgcttggaacagga-ggagatgtggactgcttgccgataggccagtc
ttgttgcaatcaagaacacttgagaatccatcgcaatctagctagcattttgctggttgt
agatagttctctcagatggtcattatttttgttgtgataaatgacaagaagcaatgggcc
ataaatggatgtgagatcggggaacaaggcagcttgtctttgaaatcctctggtcaggaa
ggcccattaggttgggttgatccttgacagggatggagaagaaagcttagaatcagagaa
atgaactccccaccaggaaaggtggctctctttgagagctgccgagtatttggtgttttg
gaaaagtagttacctggttgatcctgccagtagtcatatgcttgtctcaaagattaagcc
atgcatgtccaagtataaacaaatttgtactgtgaaactgcgaatggctcattaaatcag
ttatagtttatttgatggtacattgctacatggataactgtggtaattctagagctaata
catgcaatcaagccccgacttctgggaggggtgtatttattagataaaaaaccaacgcgg
ctcgccgctcccttggtgattcataataacttgtcgaatcgcacggccttgtgccggtga
tgcttcattcaaatatctgccctatcaactttcgatggtaggatagaggcctaccatggt
ttcaacgggtaac-gggaataagggttcgattccggagagggagcctgagaaacggctac
cacatccaaggaaggcagcaggcgcgcaaattacccaatcccgacacggggaggtagtga
caataaataacaatatagggctctttcgggtcttataattggaatgagtacaatttaaat
cccttaacgaggaacaattggagggcaagtctggtgccagcagccgcggtaattccagct
ccaatagcgtatattaaagttgttgcagtt-aaaaagctcgtagttgaacttcagacctg
gctgggcggtcggcttatcggcttgtactgtctggctgggccttacttcttggtgagctg
gtgtgccctttattgggtgcgttggtgaaccaggacctttaccttgagaaaattagagtg
ttcaaagcaggcctatgcctgaatacattagcatggaataataaaataggacgtgcggtt
ctattttgttggtttctagagtcgccgtaatgattaatagggatagtt-gggggcattgg
tattgagtcgctagaggtgaaattcttggattgactcaagaccaactattgcgaaagcat
ttgccaaggatgttttcattaatcaagaacgaaggttaggggatcgaaaacgattagata
ccgttgtagtcttaacagtaaactatgccgactagggatcggatgacctcaattattatg
tgtcattcggcaccttacgagaaatcaaagtctttgggttct-gggggagtatggtcgca
aggctgaaacttaaaggaattgacggaagggcaccaccaggtgtggagcctgcggcttaa
tttgactcaacacggggaaactcaccaggtccagacataactaggattgacagattgata
gctctttcatgattttatgggtggtggtgcatggccgttcttagttggtggagtgatttg
tctggttaattccgataacgaacgagaccttaacctgctaaatagccagatcggcttttg
ctggtcgccggcttcttagagggactgtcagcgtgtagctgacggaagtttgaggcaata
acaggtctgtgatgcccttagatgttctgggccgcacgcgcgctacactgacagagccag
cgag-ttttttcaccttgaccggaaggtctgggtaatcttgtgaaactctgtcgtgctgg
ggatagagcattgcaattattgctcttcaacgaggaatacctagtaagcgtgagtcatca
gctcgcgttgattacgtccctgccctttgtacacaccgcccgtcgctactaccgattgaa
tggcttagtgaggtctccggattggctttggggatccggaaacgggaccctgttgctgag
aagttgatcaaacttggtcatttagaggaagtaaaagtcgtaacaaggtttccgtaggtg
aacctgcggaaggatcattattgaaataaatctgaacaggttgttgctggtctttgacaa
gtgcacacttgttttctttatttttccaactgtgcacatattgtagatctggagtatttc
ttattgcttcaaatagattgaggagttgctgcaaagtcagcttcaccttgtattttctag
gtctatgttcacacattttcacaatgttatagaatgtattgagtaatggaaataacaaat
atacaactttcagcaacggatctcttggctctcgcatcgatgaagaacgcagcgaaatgc
gataagtaatgtgaattgcagaattcagtgaatcatcgaatctttgaacgcatcttgcgc
tccttggtattccgaggagcatgcctgtttgagtgtcatcaagttctcaaccaccatgtt
tgtgtgtgtggcttggatttgggggtatatgttttgcaggctttataaagtcagctcccc
tgaaaagcattagtggtatctgagcaaaaactactataggtgtgataactatctatgcct
tggtatataatgcatgaacagactacactgcttgcaaactttgaaattgaccaatttgac
ctcaaatcaggtaggactacccgctgaacttaagcatatcaataagcggaggaaaagaaa
ctaacaaggattcccctagtaactgcgagtgaagcgggaaaagctcaaatttaaaatctg
gcgg-ttttttaccgtccgagttgtaatctagagaagtgttacctgtgcaggaccatgta
caagtctcctggaatggagcatcatagagggtgagaatcccgtctttgacatggactacc
tgtacattatggtgtgctctcgaagagtcgagttgtttgggaatgcagctcaaaatgggt
ggtaaatgccatctaaagctaaatattggcgagagaccgatagcgaacaagtaccgtgag
ggaaagatgaaaagaactttggaaagagagttaaacagtacgtgaaattgctgaaaggga
aacgcttgaagtcagtcatgttggcaagaaatcagcctttgcttttgcttggtgtacttt
cttgttgatgggtcagcatcaattttgatcattggataaggtctttgggaatgtggcatc
cttggatgtgttatagcccattgtcgcatacgatgattgagattgaggaactcagcacgc
cgcaaggccgggtcattgaccacgttcgtgcttaggatgctggcataatggctttaatcg
acccgtcttgaaacacggaccaaggagtctaacatgcctgcgagtgtttgggtggaaaac
ccatgcgcgtaatgaaagtgaaagttgagaaccctcttccaagggagcattgacgcccgg
accagaccttttgtgacggatccgcggtagagcatgtatgttgggacccgaaagatggtg
aactatgcctgaatagggtgaagccagaggaaactctggtggaggctcgtagcgattctg
acgtgcaaatcgatcgtcaaatttgggtataggggcgaaagactaatcgaaccatctagt
agctggttcctgccgaagtttccctcaggatagcagaaactcatatcagatttatgtggt
aaagcgaatgattagaggccttggggttgaaacaaccttaacctattctcaaactttaaa
tatgtaagaacgagccgtctcttgactggaccgctcgatgattgagagtttctagtgggc
catttttggtaagcagaactggcgatgcgggatgaaccgaacgcgaggttaaggtgccgg
aattcacgctcatcagacaccacaaaaggtgttagttcatctagacagcaggacggtggc
catggaagtcggaatccgctaaggagtgtgtaacaactcacctgccgaatgaactagccc
tgaaaatggatggcgcttaagcgtgatacccatacctcgccgtcagtgttgaagtgacgc
actgacgagtaggcaggcgtggaggtcagtgaagaagcctaggcagtgatgctgggtgaa
acggcctctagtgcagatcttggtggtagtagcaaatattcaagtgagaaccttgaagac
tgaagtggagaaaggttccatgctaacagcagttggacatgggtcagtcgatcctaagag
atagggaagctccgtttcaaagtgcgcgattattctgcgccgcctatcgaaagggaatcc
ggttaaaattccggaaccaggatgtggatctttaacggcaacgtaactgaacttggagac
gttggcaggggccccgggaagagttatcttttctccttaacagtctgccaccctgaaatc
aatttgtttggagctagggttcaatgactggtagagcacaacacttctgttgtgtccggt
gcgttcctgacaatccttgaaaatccaagggaatgaataattttcacacctggtcgtact
cataaccgcagcaggtctccaaggtgaacagcctctagttgatagaacaatgtagataag
ggaagtcggcaaaatagatccgtaacttcgggaaaaggattggctctaatgcttgggtgt
atcgggccttggtaacaagccctgggaccaggtgaggactgctggttcgctggtggactt
tgtcaggatctggtggtagacgaccttggctgctttcgggcgtctggtacacacttaaca
agcgaattagaactggtacggacaaggggaatctga-----------
>16483_PB_Mothur-Consension
---tgactgtctaattaaaacatagcattgcgatggccagaaagtggtgttgacgcaatg
tgatttctgcccagtgctctgaatgtcaaagtgaagaaattcaaccaagcgcgggtaaac
ggcgggagtaactatgactctcttaaggtagccaaatgcctcgtcatctaattagtgacg
cgcatgaatggattaacgagattcccactgtccctatctactatctagcgaaaccacagc
caagggaacgggcttggcagaatcagcggggaaagaagaccctgttgagcttgactctag
tttgacattgtgaaaagacatagagggtgtagcataagtgggagctttggcgccgttgaa
ataccactacctttatcgtc-tttttacttattcaatgaggcggagctgagatgaaagtc
tcaccttttggcttccaaggtcttttacaggccgatccgggttgaagacattgtcaggtg
gggagtttggctggggcggcacatctgttaaaagataacgcaggtgtcctaa-gggggac
tcatggagaacagaaatctccagtggaacaaaagggtaaaagtccccttgattttgattt
tcagtgtgaatacaaaccatgaaagtgtggcctatcgatcctttagtccctcggcatttg
aggctagaggtgccagaaaagttaccacagggataactggcttgtggcagccaagcgttc
atagcgacgttgctttttgatccttcgatgtcggctcttcctatcataccgaagcagaat
tcggtaagcgttggattgttcacccactaatagggaacgtgagctgggtttagaccgtcg
tgagacaggttagttttaccctactgatggagtgttatcgtaatagtaattgaacttagt
acgagaggaaccgttcattcagatatttggtatttgcacctgtccgatcgggcaatggtg
cgaagctatcatctgctggattatggctgaacgcctctaagtcagaatccgtgctagaaa
cgatgatgttaggccctgcgcattgaacttgagttcaaatagagctttgctcgtgtacca
aacaaggctggttgggtcatcattgcggaaatgtggtggtggcttgcttgcgaattgtaa
ttatcatatgggcaggggtgaatcctttgcagacgacttgaatgggaacggggtactgta
agcggtagagtagccttgttgctacgatccgctgaggttaagcccttgttctaaagattt
gttcaactacaatgttggacctttcttttccttttgtcagggtcttacttgagggctggt
ctttttggtgagtgccattctcaacactagtcactattaggatgagcttgtttctcttcc
ccgtcttaagcgaccttgctgagatgcagagtttgttttgttggtacttgccagtgctac
-aaaaactgaaccaaggcttgttctgaaatgaaggagctgcagctgacaagttctttctt
taggtgagagcactttctttctttgaataacagaatgtagtctgtgatgaaaagtcatgc
ctttgcattcgcagtttccactctagcatcctccgtaaaggagtgactcccccaatgcag
aacgctttatatttccccttgttctagctgaaccc-aaaaagcagatgaacaagtgtgga
ccgctaattgatttggtgcgctgagcggaaagcgggggttggtgctatgagagccaacaa
agagtgaccttcctttggatgtctgagcttctttcttctctatgtaactgatttgtaagc
aaatacaaagcccgctaactgccc-ttttttcttagtatgaatgaactacatatatatgg
gggttggctctttgagttatccacggccataggactctgaaagcaccgcatcccgtccga
tctgcgcagttaaccagagtgccgcccagttagtaccacggtgggggaccacgcgggaat
cctgggtgctgtgg--tttttttctgttgcttgcaagtttagggcaggcaaagtgcacaa
cctaacctaattcttcattaagaccaagactaccaacctgacctaacctaacttatgttt
ataactcctatgtacaatacaaacctacaacaaatgaaaaccttaattaacttaacctaa
ccaacctacttatataagtcttatgtacaatacaagtctacaacaaatgaattgccttac
aaattataacctaacctaagacttaaatcaagatgagtctacaatcacagtcaaagtaaa
tgagattcctaacctaatgcaaccgctgaacctaactaacctaatgatctggctaattca
actaacctaacctacctgactacctttagccactaaatctaaccaacaatgatctggctg
attcaactaatggtaactcaactgactaaccctaagactcacacaaactatacaagaagc
atatagaacaaagccttgacctgtgagctgtacttgaatcacagtcaaagtaataa--gg
ctaccc----aaaaacaactaacacaaccactaaacctaactaacataacaatataaccc
caactaatttaatcatcccccacaaaat--aaaaacctaaccagattgcacaataaaggt
tctataactaatgatctgacctaacaagactctagaatatcaatgactttacaaagacta
caataatgatcaaactcgactgtatgataagactttatgacagcaacctgactgaacata
taaaatcaagtaatgatctcactaacctaacctaactaactaacctaagtgaccatacag
ttaagcatgctaacaacctactaagtgaccatacaataagaagactctgcactaagactg
taatgacattacaaagtgtacaataagactctacactaagactgtaatgacgttacaaag
tgtatgctaagactctacactaagactgtaatgacattacaaagtgtgtacaataagact
ctacactaagtgtacattaagacactacatacaataagactctacagtagtgacattaca
aagtgtacaataagactctacactaagtgtacatcaagacactacactaagtgtacatta
agactctacaccaagtgcacaataagactctacagtagtgacattacatagtgtacatta
agactctacattattgactacagtaaggacctgagcaaagacttgaccataacttggtca
aaaccttattgttttggctc---------aaaaaaaaaatgggaaggtcgtacagacatt
ccccagaggtccagatag--ttttttttgtgttgtgacactgtttgtgcagctccaattt
aaaacgcgatattgtggacacactttgtcacgcctcgcggagatcagacacaacaagacc
aaacaagacaggtttcctactataagagggaagggtctgaagagc-aaaaaacattcatg
ttagtcttggcttagtaagaccttgtacttctgtgggggaacaaacagatgttcaatagt
tgtctttggtaaagagtggtctgtacagacttttaacaagtctcagtgaaactcttttgg
gaggataataattgcaacagactggttgtgacttgtctgaaaaggcttgttggtagagtg
tatttcaatatgcttgaaggcagctctagtaagagtgggtgggatttgttagtagagtga
tataagttgcattgcattgaagagagcagatgaaagtctgaacagaccattgacttggtc
ctagtaacactagtagtctcatatcaacaacagaaaatgtaccaaacttgaaagcagcat
tttgttctgaaccagtgtgctagtatgagaacattgcatggcgttgaaaatgaacagtga
aagtctgaaaaggtttatccaaagtaacactagtagctctttgttgacaatgggcaagtg
tgatggacttgaaagcaggctgctagtaagaatgaatacaaaaggttgaaa-ttttttga
gtatgcctttttgttttgcagggttgactggcttgtgctatgccgaatcaatgatgctgt
aaactcacaggatgtactggtttggaatggactgtttgagcctcaacaagtgttgtttct
tcaagcacatagatgcttggaacaggagggagatgtggactgcttgccgataggccagtc
ttgttgcaatcaagaacacttgagaatccatcgcaatctagctagcattttgctggttgt
agatagttctctcagatggtcattatttttgttgtgataaatgacaagaagcaatgggcc
ataaatggatgtgagatcggggaacaaggcagcttgtctttgaaatcctctggtcaggaa
ggcccattaggttgggttgatccttgacagggatggagaagaaagcttagaatcagagaa
atgaactccccaccaggaaaggtggctctctttgagagctgccgagtatttggtgttttg
gaaaagtagttacctggttgatcctgccagtagtcatatgcttgtctcaaagattaagcc
atgcatgtccaagtataaacaaatttgtactgtgaaactgcgaatggctcattaaatcag
ttatagtttatttgatggtacattgctacatggataactgtggtaattctagagctaata
catgcaatcaagccccgacttctgggaggggtgtatttattagataaaaaaccaacgcgg
ctcgccgctcccttggtgattcataataacttgtcgaatcgcacggccttgtgccggtga
tgcttcattcaaatatctgccctatcaactttcgatggtaggatagaggcctaccatggt
ttcaacgggtaacggggaataagggttcgattccggagagggagcctgagaaacggctac
cacatccaaggaaggcagcaggcgcgcaaattacccaatcccgacacggggaggtagtga
caataaataacaatatagggctctttcgggtcttataattggaatgagtacaatttaaat
cccttaacgaggaacaattggagggcaagtctggtgccagcagccgcggtaattccagct
ccaatagcgtatattaaagttgttgcagtt-aaaaagctcgtagttgaacttcagacctg
gctgggcggtcggcttatcggcttgtactgtctggctgggccttacttcttggtgagctg
gtgtgccctttattgggtgcgttggtgaaccaggacctttaccttgagaaaattagagtg
ttcaaagcaggcctatgcctgaatacattagcatggaataataaaataggacgtgcggtt
ctattttgttggtttctagagtcgccgtaatgattaatagggatagtt-gggggcattgg
tattgagtcgctagaggtgaaattcttggattgactcaagaccaactattgcgaaagcat
ttgccaaggatgttttcattaatcaagaacgaaggttaggggatcgaaaacgattagata
ccgttgtagtcttaacagtaaactatgccgactagggatcggatgacctcaattattatg
tgtcattcggcaccttacgagaaatcaaagtctttgggttctggggggagtatggtcgca
aggctgaaacttaaaggaattgacggaagggcaccaccaggtgtggagcctgcggcttaa
tttgactcaacacggggaaactcaccaggtccagacataactaggattgacagattgata
gctctttcatgattttatgggtggtggtgcatggccgttcttagttggtggagtgatttg
tctggttaattccgataacgaacgagaccttaacctgctaaatagccagatcggcttttg
ctggtcgccggcttcttagagggactgtcagcgtgtagctgacggaagtttgaggcaata
acaggtctgtgatgcccttagatgttctgggccgcacgcgcgctacactgacagagccag
cgag-ttttttcaccttgaccggaaggtctgggtaatcttgtgaaactctgtcgtgctgg
ggatagagcattgcaattattgctcttcaacgaggaatacctagtaagcgtgagtcatca
gctcgcgttgattacgtccctgccctttgtacacaccgcccgtcgctactaccgattgaa
tggcttagtgaggtctccggattggctttggggatccggaaacgggaccctgttgctgag
aagttgatcaaacttggtcatttagaggaagtaaaagtcgtaacaaggtttccgtaggtg
aacctgcggaaggatcattattgaaataaatctgaacaggttgttgctggtctttgacaa
gtgcacacttgttttctttatttttccaactgtgcacatattgtagatctggagtatttc
ttattgcttcaaatagattgaggagttgctgcaaagtcagcttcaccttgtattttctag
gtctatgttcacacattttcacaatgttatagaatgtattgagtaatggaaataacaaat
atacaactttcagcaacggatctcttggctctcgcatcgatgaagaacgcagcgaaatgc
gataagtaatgtgaattgcagaattcagtgaatcatcgaatctttgaacgcatcttgcgc
tccttggtattccgaggagcatgcctgtttgagtgtcatcaagttctcaaccaccatgtt
tgtgtgtgtggcttggatttgggggtatatgttttgcaggctttataaagtcagctcccc
tgaaaagcattagtggtatctgagcaaaaactactataggtgtgataactatctatgcct
tggtatataatgcatgaacagactacactgcttgcaaactttgaaattgaccaatttgac
ctcaaatcaggtaggactacccgctgaacttaagcatatcaataagcggaggaaaagaaa
ctaacaaggattcccctagtaactgcgagtgaagcgggaaaagctcaaatttaaaatctg
gcgg-ttttttaccgtccgagttgtaatctagagaagtgttacctgtgcaggaccatgta
caagtctcctggaatggagcatcatagagggtgagaatcccgtctttgacatggactacc
tgtacattatggtgtgctctcgaagagtcgagttgtttgggaatgcagctcaaaatgggt
ggtaaatgccatctaaagctaaatattggcgagagaccgatagcgaacaagtaccgtgag
ggaaagatgaaaagaactttggaaagagagttaaacagtacgtgaaattgctgaaaggga
aacgcttgaagtcagtcatgttggcaagaaatcagcctttgcttttgcttggtgtacttt
cttgttgatgggtcagcatcaattttgatcattggataaggtctttgggaatgtggcatc
cttggatgtgttatagcccattgtcgcatacgatgattgagattgaggaactcagcacgc
cgcaaggccgggtcattgaccacgttcgtgcttaggatgctggcataatggctttaatcg
acccgtcttgaaacacggaccaaggagtctaacatgcctgcgagtgtttgggtggaaaac
ccatgcgcgtaatgaaagtgaaagttgagaaccctcttccaagggagcattgacgcccgg
accagaccttttgtgacggatccgcggtagagcatgtatgttgggacccgaaagatggtg
aactatgcctgaatagggtgaagccagaggaaactctggtggaggctcgtagcgattctg
acgtgcaaatcgatcgtcaaatttgggtataggggcgaaagactaatcgaaccatctagt
agctggttcctgccgaagtttccctcaggatagcagaaactcatatcagatttatgtggt
aaagcgaatgattagaggccttggggttgaaacaaccttaacctattctcaaactttaaa
tatgtaagaacgagccgtctcttgactggaccgctcgatgattgagagtttctagtgggc
catttttggtaagcagaactggcgatgcgggatgaaccgaacgcgaggttaaggtgccgg
aattcacgctcatcagacaccacaaaaggtgttagttcatctagacagcaggacggtggc
catggaagtcggaatccgctaaggagtgtgtaacaactcacctgccgaatgaactagccc
tgaaaatggatggcgcttaagcgtgatacccatacctcgccgtcagtgttgaagtgacgc
actgacgagtaggcaggcgtggaggtcagtgaagaagcctaggcagtgatgctgggtgaa
acggcctctagtgcagatcttggtggtagtagcaaatattcaagtgagaaccttgaagac
tgaagtggagaaaggttccatgctaacagcagttggacatgggtcagtcgatcctaagag
atagggaagctccgtttcaaagtgcgcgattattctgcgccgcctatcgaaagggaatcc
ggttaaaattccggaaccaggatgtggatctttaacggcaacgtaactgaacttggagac
gttggcaggggccccgggaagagttatcttttctccttaacagtctgccaccctgaaatc
aatttgtttggagctagggttcaatgactggtagagcacaacacttctgttgtgtccggt
gcgttcctgacaatccttgaaaatccaagggaatgaataattttcacacctggtcgtact
cataaccgcagcaggtctccaaggtgaacagcctctagttgatagaacaatgtagataag
ggaagtcggcaaaatagatccgtaacttcgggaaaaggattggctctaatgcttgggtgt
atcgggccttggtaacaagccctgggaccaggtgaggactgctggttcgctggtggactt
tgtcaggatctggtggtagacgaccttggctgctttcgggcgtctggtacacacttaaca
agcgaattagaactggtacggacaaggggaatctga-----------
