# Supplementary material for: NGSpeciesID: DNA barcode and amplicon consensus generation from long‐read sequencing data
Source: Ecol Evol. 2021 Jan 11;11(3):1392–8. doi: 10.1002/ece3.7146 (PMC7863402; doi:10.1002/ece3.7146)
Supplement: Supplementary file 1 — Supplementary Materials [file ECE3-11-1392-s001.zip › ece37146-sup-0005-FileS5.fasta]

>17075_Sanger
------------------------------------------------------------
------------------------------------------------------------
------------------------------------------------------------
------------------------------------------------------------
------------------------------------------------------------
------------------------------------------------------------
------------------------------------------------------------
------------------------------------------------------------
------------------------------------------------------------
------------------------------------------------------------
------------------------------------------------------------
------------------------------------------------------------
------------------------------------------------------------
------------------------------------------------------------
------------------------------------------------------------
------------------------------------------------------------
------------------------------------------------------------
------------------------------------------------------------
------------------------------------------------------------
------------------------------------------------------------
------------------------------------------------------------
------------------------------------------------------------
------------------------------------------------------------
------------------------------------------------------------
------------------------------------------------------------
------------------------------------------------------------
------------------------------------------------------------
------------------------------------------------------------
------------------------------------------------------------
------------------------------------------------------------
------------------------------------------------------------
------------------------------------------------------------
------------------------------------------------------------
------------------------------------------------------------
------------------------------------------------------------
------------------------------------------------------------
----------gaataaaatttgcacaggctgttgctgtcccttcctttgggtacgtgcac
gcttgtcatctttatttctacccactgtgcacatattgtagacctgagagctattgaatc
atttttcgagttgggactgctgcatgaaaaatttcagctttgccttgtatttttgggtct
atgtcattttcacaaacctctagaattgtttggaatgttaaacgcaaaggtcgttttgta
cctataaagttatatacaactttcagcaacggatctcttggctctcgcatcgatgaagaa
cgcagcgaaatgcgataagtaatgtgaattgcagaattcagtgaatcatcgaatctttga
acgcatcttgcgctccctggtattccgaggagcatgcctgtttgagtgtcatttaagttc
tcaaccacaaacaactctgttgtaattgtggcttggatgtgggggggttgttttgcaggc
tgttcaagtctgctcccctgaaatgcattagtagtatctgagcagaaactacaasgtgtg
ataatttatctatgccctttagtatgctgcagac--aaaaaaccagatcacactgcttcc
aacccaaaaaaaaaaatggatcttaacaaccaccttttttatttttgacaaatttgacct
caaatcaggtaggactacccgctgaacttaagcatatcaataagcggaggaaaagaaact
aacaaggattcccctagt------------------------------------------
------------------------------------------------------------
------------------------------------------------------------
------------------------------------------------------------
------------------------------------------------------------
------------------------------------------------------------
------------------------------------------------------------
------------------------------------------------------------
------------------------------------------------------------
------------------------------------------------------------
------------------------------------------------------------
------------------------------------------------------------
------------------------------------------------------------
------------------------------------------------------------
------------------------------------------------------------
------------------------------------------------------------
------------------------------------------------------------
------------------------------------------------------------
------------------------------------------------------------
------------------------------------------------------------
------------------------------------------------------------
------------------------------------------------------------
------------------------------------------------------------
------------------------------------------------------------
------------------------------------------------------------
------------------------------------------------------------
------------------------------------------------------------
------------------------------------------------------------
------------------------------------------------------------
------------------------------------------------------------
------------------------------------------------------------
------------------------------------------------------------
------------------------------------------------------------
------------------------------------------------------------
-------------------------------------------------------
>17075_ONT_NGSpeciesID_Medaka
gagtcagtcatatgcttgtctcaaagattaagccatgcatgtctaagtataaacaacttt
gtactgtgaaactgcgaatggctcattaaatcagttatagtttatttgatgttacattgc
tacatggataactgtggtaattctagagctaatacatgcaatcaagccccgacttctggg
aggggtgtatttattagataaaaaaccaacgcggctcgccgctcccttggtgattcataa
taacttctcgaatcgcatagccttgtgctggcgatgcttcattcaaatatctgccctatc
aactttcgatggtaggatagaggcctaccatggtttcaacgggtaacggggaataagggt
tcgattccggagagggagcctgagaaacggctaccacatccaaggaaggcagcaggcgcg
caaattacccaatcccgacacggggaggtagtgacaataaataacaatatagggctcttt
cgggtcttataattggaatgggtacaatttaaatcccttaacgaggaacaattggagggc
aagtctggtgccagcagccgcggtaattccagctccaatagcgtatattaaagttgttgc
agttaaaaaagctcgtagttgaacttcagacctggctgggcggtcagcttatcggcttgt
actgtctggctgggccttacttcttggtgagccggtgtgccctttattgggtgcgtcggt
gaaccaggacctttaccttgagaaaattagagtgttcaaagcaggcctatgcccgaatac
attagcatggaataataaaataggacgtgcggttctattttgttggtttctagagtcgcc
gtaatgattaatagggatagttgggggcattggtattgagtcgctagaggtgaaattctt
ggattgactcaagaccaactattgcgaaagcatttgccaaggatgttttcattaatcaag
aacgaaggttaggggatcgaaaacgatcagataccgttgtagtcttaacagtaaactatg
ccgactagggatcggatgacctcaatattatgggtcattcggcaccttacgagaaatcaa
agtctttgggttctggggggagtatggtcgcaaggctgaaacttaaaggaattgacggaa
gggcaccaccaggtgtaaactgttacagtgtagccgcagtagctctgcaccaaaaaagca
gcctgaaagggtgaggtggttgtcctaataaaatcaaaatgctagtctatgtgcaagcat
aggcaagaccctcaaattgacggggaactcctaaagcttcagacaccaagccctcatctc
gaaagagtgggggtggccaggttaatagcctcgggtagggtaaaagatctgaagatgtta
caatggataatccgcagccaaggccctaaggaatcaaattctatgggacaggttcagaga
ctagatgggggtcggtttcttttgaataagaggcttaaggtatagtccagcttcaagtga
aagcttgtaagatttggttttccaatatgaaatgggagcctgcggcttaatttgactcaa
cacggggaaactcaccaggtccagacataactaggattgacagattgatagctctttcat
gattttatgggtggtggtgcatggccgttcttagttggtggagtgatttgtctggttaat
tccgataacgaacgagaccttaacctgctaaatagccagatcggcttttgctggtcgccg
gcttcttagagggactgtcagtgttgagctgacggaagtttgaggcaataacaggtctgt
gatgcccttagatgttctgggccgcacgcgcgctacactgacagagccagcgagtttttc
accttggccggaaggtctgggtaatcttgtgaaactctgtcgtgctggggatagagcatt
gcaattattgctcttcaacgaggaatacctagtaagcgtgagtcatcagctcgcgttgat
tacgtccctgccctttgtacacaccgcccgtcgctactaccgattgaatggcttagtgag
gtctccggattggctttagggatccggcaacggaaccctgttgctgagaagttgatcaaa
cttggtcatttagaggaagtaaaagtcgtaacaaggtttccgtaggtgaacctgcggaag
gatcattattgaataaaatttgcacaggctgttgctgtcccttcctttgggtacgtgcac
gcttgtcatctttatttctacccactgtgcacatattgtagacctgagagctattgaatc
atttttcgagttgggactgctgcatgaaaaatttcagctttgccttgtatttttgggtct
atgtcattttcacaaacctctagaattgtttggaatgttaaacgcaaaggtcgttttgta
cctataaagttatatacaactttcagcaacggatctcttggctctcgcatcgatgaagaa
cgcagcgaaatgcgataagtaatgtgaattgcagaattcagtgaatcatcgaatctttga
acgcatcttgcgctccctggtattccgaggagcatgcctgtttgagtgtcatttaagttc
tcaaccacaaacaactctgttgtaattgtggcttggatgt-ggggggttgttttgcaggc
tgttcaagtctgctcccctgaaatgcattagtagtatctgagcagaaactacaaggtgtg
ataatttatctatgccctttagtatgctgcagacaaaaaaaaacagattacactgcttcc
aaccaaaaaaaaaaagtggatcttaacaaccacc--ttttaattttgacaaatttgacct
caaatcaggtaggactacccgctgaacttaagcatatcaataagcggaggaaaagaaact
aacaaggattcccctagtaactgcgagtgaagcgggaaaagctcaaatttgaaatctggc
ggttctaaactgtccgagttgtaatctagagaagtgttacctgtgctggaccgtgtacaa
gtctcctggaatggagcatcatagagggtgagaatcccgtctttgacatggactacctgt
acattatggtgcgctctcgaagagtcgagttgtttgggaatgcagctcaaaatgggtggt
aaatgccatctaaagctaaatattggcgagagaccgatagcgaacaagtaccgtgaggga
aagatgaaaagaactttggaaagagagttaaacagtacgtgaaattgctgaaagggaaac
gcttgaagtcagtcacgttggctagaaatcaacctagctcttgcttggtgtactttctgg
ttgacgggtcagcatcaattttgaccattggataaagtctttgggaatgtggcatcttcg
gatgtgttatagcccattgtcgcatacagtggttgggattgaggaactcagcacgccgca
aggccgggtttcgaccacgttcgtgcttaggatgctggcataatggctttaatcgacccg
tcttgaaacacggaccaaggagtctaacatgcctgcgagtgtttgggtggaaaacccatg
cgcgcaatgaaagtgaaagttgagatccccttcaaacagggagcattgacgcccggacca
gagcttctgtgacggatccgcggtagagcatgcatgttgggacccgaaagatggtgaact
atgcctgaatagggtgaagccagaggaaactctggtggaggctcgtagcgattctgacgt
gcaaatcgatcgtcaaatttgggtataggggcgaaagactaatcgaaccatctagtagct
ggttcctgccgaagtttccctcaggatagcagaaactcattatcagatttatgtggtaaa
gcgaatgattagaggccttggggttgaaacaaccttaacctattctcaaactttaaatat
gtaagaccgagctgtctcttgactggactgttcgacgattgagagtttctagtgggccat
tttttggtaagcagaactggcgatgcgggatgaaccgaacgcgaggttaaggtgccggaa
ttcacgctcatcagacaccacaaaaggtgttagttcatctagacagcaggacggtggcca
tggaagtcggaatccgctaaggagtgtgtaacaactcacctgccgaatgaactagccctg
aaaatggatggcgcttaagcgtgatacccatacctcgccgtcagtgttgaagtgacgcac
tgacgagtaggcaggcgtggaggtcagtgaagaagcctaggcagcgatgctgggtgaaac
ggcctctagtgcagatcttggtggtagtagcaaatattcaagtgagaaccttgaagactg
aagtggagaaaggttccatggtaacagcagttggacatgggtcagtcgatcctaagagat
agggaagctccgtttcaaagtgtgcgattttttcgtgccgcctatcgaaagggaatccgg
ttaaaattccggaaccaggatgtggatctttaacggcgacgtaactgaacttggagacat
tggcaggggccccgggaagagttatcttttctccttaacagtctaccaccctgaaatcaa
tttgtttggagctagggttcaatgactggtagagcacaacacttctgttgtgtccggtgc
gttcctgacgatccttgaaaatccaagggaatgaataactttcacacctggtcgtactca
taaccgcagcaggtctccaaggtgaacagcctctagttgatagaacaatgtagataaggg
aagtcggcaaaatagatccgtaacttcgggaaaaggattggctctaatgcttgggtgcat
cgggcctcggtaagaaactctgggaccaggtggggactgctgacctccgggctggtggac
tctgccaggatctgggtgtggaagaccttggctgccctcgggcgtctggtgcacaattaa
caagcgaattagaactggtacggacaaggggaatctgactgtctaattaaaacat
>17075_ONT_NGSpeciesID_Racon
---------atatgcttgtctcaaagattaagccatgcatgtctaagtataaacaacttt
gtactgtgaaactgcgaatggctcattaaatcagttatagtttatttgatgttacattgc
tacatggataactgtggtaattctagagctaatacatgcaatcaagccccgacttctggg
aggggtgtatttattagataaaaaaccaacgcggctcgccgctcccttggtgattcataa
taacttctcgaatcgcatagccttgtgctggcgatgcttcattcaaatatctgccctatc
aactttcgatggtaggatagaggcctaccatggtttcaacgggtaacggggaataagggt
tcgattccggagagggagcctgagaaacggctaccacatccaaggaaggcagcaggcgcg
caaattacccaatcccgacacggggaggtagtgacaataaataacaatatagggctcttt
cgggtcttataattggaatgggtacaatttaaatcccttaacgaggaacaattggagggc
aagtctggtgccagcagccgcggtaattccagctccaatagcgtatattaaagttgttgc
agtt-aaaaagctcgtagttgaacttcagacctggctgggcggtcagcttatcggcttgt
actgtctggctgggccttacttcttggtgagccggtgtgccctttattgggtgcgtcggt
gaaccaggacc-ttaccttgagaaaattagagtgttcaaagcaggcctatgcccgaatac
attagcatggaataataaaataggacgtgcggttctattttgttggtttctagagtcgcc
gtaatgattaatagggatagttgggggcattggtattgagtcgctagaggtgaaattctt
ggattgactcaagaccaactattgcgaaagcatttgccaaggatgttttcattaatcaag
aacgaaggttaggggatcgaaaacgatcagataccgttgtagtcttaacagtaaactatg
ccgactagggatcggatgacctcaatattatgggtcattcggcaccttacgagaaatcaa
agtctttgggttct-gggggagtatggtcgcaaggctgaaacttaaaggaattgacggaa
gggcaccaccaggtgtaaactgttacagtgtagccgcagtagctctgcacc-aaaaagca
gcctgaaagggtgaggtggttgtcctaataaaatcaaaatgctagtctatgtgcaagcat
aggcaagaccctcaaattgacggggaactcctaaagcttcagacaccaagccctcatctc
gaaagagt-ggggtggccaggttaatagcctcgggtagggtaaaagatctgaagatgtta
caatggataatccgcagccaaggccctaaggaatcaaattctatgggacaggttcagaga
ctagat-ggggtcggtttcttttgaataagaggcttaaggtatagtccagcttcaagtga
aagcttgtaagatttggttttccaatatgaaatgggagcctgcggcttaatttgactcaa
cac-gggaaactcaccaggtccagacataactaggattgacagattgatagctctttcat
gattttatgggtggtggtgcatggccgttcttagttggtggagtgatttgtctggttaat
tccgataacgaacgagaccttaacctgctaaatagccagatcggcttttgctggtcgccg
gcttcttagagggactgtcagtgttgagctgacggaagtttgaggcaataacaggtctgt
gatgcccttagatgttctgggccgcacgcgcgctacactgacagagccagcgagtttttc
accttggccggaaggtctgggtaatcttgtgaaactctgtcgtgctggggatagagcatt
gcaattattgctcttcaacgaggaatacctagtaagcgtgagtcatcagctcgcgttgat
tacgtccctgccctttgtacacaccgcccgtcgctactaccgattgaatggcttagtgag
gtctccggattggctttagggatccggcaacggaaccctgttgctgagaagttgatcaaa
cttggtcatttagaggaagtaaaagtcgtaacaaggtttccgtaggtgaacctgcggaag
gatcattattgaataaaatttgcacaggctgttgctgtcccttcctttgggtacgtgcac
gcttgtcatctttatttctacccactgtgcacatattgtagacctgagagctattgaatc
atttttcgagttgggactgctgcatgaaaaatttcagctttgccttgtatttttgggtct
atgtcattttcacaaacctctagaattgtttggaatgttaaacgcaaaggtcgttttgta
cctataaagttatatacaactttcagcaacggatctcttggctctcgcatcgatgaagaa
cgcagcgaaatgcgataagtaatgtgaattgcagaattcagtgaatcatcgaatc-ttga
acgcatcttgcgctccctggtattccgaggagcatgcctgtttgagtgtcatttaagttc
tcaaccacaaacaactctgttgtaattgtggcttggatgt--gggggttgttttgcaggc
tgttcaagtctgctcccctgaaatgcattagtagtatctgagcagaaactacaaggtgtg
ataatttatctatgccctttagtatgctgcagacaaaaaaaaacagattacactgcttcc
aaccaaaaaaaaaaagtggatcttaacaaccacct-ttttttttttgacaaatttgacct
caaatcaggtaggactacccgctgaacttaagcatatcaataagcggaggaaaagaaact
aacaaggattcccctagtaactgcgagtgaagcgggaaaagctcaaatttgaaatctggc
ggttctaaactgtccgagttgtaatctagagaagtgttacctgtgctggaccgtgtacaa
gtctcctggaatggagcatcatagagggtgagaatcccgtctttgacatggactacctgt
acattatggtgcgctctcaaagagtcgagttgtttgggaatgcagctcaaaatgggtggt
aaatgccatctaaagctaaatattggcgagagaccgatagcgaacaagtaccgtgaggga
aagatgaaaagaactttggaaagagagttaaacagtacgtgaaattgctgaaagggaaac
gcttgaagtcagtcacgttggctagaaatcaacctagctcttgcttggtgtactttctgg
ttgacgggtcagcatcaattttgaccattggataaagtctttgggaatgtggcatcttcg
gatgtgttatagcccattgtcgcatacagtggttgggattgaggaactcagcacgccgca
aggccgggtttcgaccacgttcgtgcttaggatgctggcataatggctttaatcgacccg
tcttgaaacacggaccaaggagtctaacatgcctgcgagtgtttgggtggaaaacccatg
cgcgcaatgaaagtgaaagttgagatccccttcaaacagggagcattgacgcccggacca
gagcttctgtgacggatccgcggtagagcatgcatgttgggacccgaaagatggtgaact
atgcctgaatagggtgaagccagaggaaactctggtggaggctcgtagcgattctgacgt
gcaaatcgatcgtcaaatttgggtataggggcgaaagactaatcgaaccatctagtagct
ggttcctgccgaagtttccctcaggatagcagaaactcattatcagatttatgtggtaaa
gcgaatgattagaggccttggggttgaaacaaccttaacctattctcaaactttaaatat
gtaagaccgagctgtctcttgactggactgttcgacgattgagagtttctagtgggcca-
tttttggtaagcagaactggcgatgcgggatgaaccgaacgcgaggttaaggtgccggaa
ttcacgctcatcagacaccacaaaaggtgttagttcatctagacagcaggacggtggcca
tggaagtcggaatccgctaaggagtgtgtaacaactcacctgccgaatgaactagccctg
aaaatggatggcgcttaagcgtgatacccatacctcgccgtcagtgttgaagtgacgcac
tgacgagtaggcaggcgtggaggtcagtgaagaagcctaggcagtgatgctgggtgaaac
ggcctctagtgcagatcttggtggtagtagcaaatattcaagtgagaaccttgaagactg
aagtggagaaaggttccatggtaacagcagttggacatgggtcagtcgatcctaagagat
agggaagctccgtttcaaagtgtgcga-tttttcgtgccgcctatcgaaagggaatccgg
ttaaaattccggaaccaggatgtggatctttaacggcaacgtaactgaacttggagacat
tggcaggggccccgggaagagttatcttttctccttaacagtctaccaccctgaaatcaa
tttgtttggagctagggttcaatgactggtagagcacaacacttctgttgtgtccggtgc
gttcctgacgatccttgaaaatccaagggaatgaataactttcacacctggtcgtactca
taaccgcagcaggtctccaaggtgaacagcctctagttgatagaacaatgtagataaggg
aagtcggcaaaatagatccgtaacttcgggaaaaggattggctctaatgcttgggtgcat
cgggcctcggtaagaaactctgggaccaggtggggactgctgacctccgggctggtggat
tctgccaggatctgggtgtggaagaccttggctgccctcgggcgtctggtgcacaattaa
caagcgaattagaactggtacggacaa----------------------------
>17075_PB_NGSpeciesID_Racon
---------atatgcttgtctcaaagattaagccatgcatgtctaagtataaacaacttt
gtactgtgaaactgcgaatggctcattaaatcagttatagtttatttgatgttacattgc
tacatggataactgtggtaattctagagctaatacatgcaatcaagccccgacttctggg
aggggtgtatttattagataaaaaaccaacgcggctcgccgctcccttggtgattcataa
taacttctcgaatcgcatagccttgtgctggcgatgcttcattcaaatatctgccctatc
aactttcgatggtaggatagaggcctaccatggtttcaacgggtaacggggaataagggt
tcgattccggagagggagcctgagaaacggctaccacatccaaggaaggcagcaggcgcg
caaattacccaatcccgacacggggaggtagtgacaataaataacaatatagggctcttt
cgggtcttataattggaatgggtacaatttaaatcccttaacgaggaacaattggagggc
aagtctggtgccagcagccgcggtaattccagctccaatagcgtatattaaagttgttgc
agtt-aaaaagctcgtagttgaacttcagacctggctgggcggtcagcttatcggcttgt
actgtctggctgggccttacttcttggtgagccggtgtgccctttattgggtgcgtcggt
gaaccaggacc-ttaccttgagaaaattagagtgttcaaagcaggcctatgcccgaatac
attagcatggaataataaaataggacgtgcggttctattttgttggtttctagagtcgcc
gtaatgattaatagggatagttgggggcattggtattgagtcgctagaggtgaaattctt
ggattgactcaagaccaactattgcgaaagcatttgccaaggatgttttcattaatcaag
aacgaaggttaggggatcgaaaacgatcagataccgttgtagtcttaacagtaaactatg
ccgactagggatcggatgacctcaatattatgggtcattcggcaccttacgagaaatcaa
agtctttgggttct-gggggagtatggtcgcaaggctgaaacttaaaggaattgacggaa
gggcaccaccaggtgtaaactgttacagtgtagccgcagtagctctgcacc-aaaaagca
gcctgaaagggtgaggtggttgtcctaataaaatcaaaatgctagtctatgtgcaagcat
aggcaagaccctcaaattgacggggaactcctaaagcttcagacaccaagccctcatctc
gaaagagt-ggggtggccaggttaatagcctcgggtagggtaaaagatctgaagatgtta
caatggataatccgcagccaaggccctaaggaatcaaattctatgggacaggttcagaga
ctagat-ggggtcggtttcttttgaataagaggcttaaggtatagtccagcttcaagtga
aagcttgtaagatttgg-tttccaatatgaaatgggagcctgcggcttaatttgactcaa
cac-gggaaactcaccaggtccagacataactaggattgacagattgatagctctttcat
gattttatgggtggtggtgcatggccgttcttagttggtggagtgatttgtctggttaat
tccgataacgaacgagaccttaacctgctaaatagccagatcggcttttgctggtcgccg
gcttcttagagggactgtcagtgttgagctgacggaagtttgaggcaataacaggtctgt
gatgcccttagatgttctgggccgcacgcgcgctacactgacagagccagcgagtttttc
accttggccggaaggtctgggtaatcttgtgaaactctgtcgtgctggggatagagcatt
gcaattattgctcttcaacgaggaatacctagtaagcgtgagtcatcagctcgcgttgat
tacgtccctgccctttgtacacaccgcccgtcgctactaccgattgaatggcttagtgag
gtctccggattggctttagggatccggcaacggaaccctgttgctgagaagttgatcaaa
cttggtcatttagaggaagtaaaagtcgtaacaaggtttccgtaggtgaacctgcggaag
gatcattattgaataaaatttgcacaggctgttgctgtcccttcctttgggtacgtgcac
gcttgtcatctttatttctacccactgtgcacatattgtagacctgagagctattgaatc
atttttcgagttgggactgctgcatgaaaaatttcagctttgccttgtatttttgggtct
atgtcattttcacaaacctctagaattgtttggaatgttaaacgcaaaggtcgttttgta
cctataaagttatatacaactttcagcaacggatctcttggctctcgcatcgatgaagaa
cgcagcgaaatgcgataagtaatgtgaattgcagaattcagtgaatcatcgaatctttga
acgcatcttgcgctccctggtattccgaggagcatgcctgtttgagtgtcatttaagttc
tcaaccacaaacaactctgttgtaattgtggcttggatgt--gggggttgttttgcaggc
tgttcaagtctgctcccctgaaatgcattagtagtatctgagcagaaactacaaggtgtg
ataatttatctatgccctttagtatgctgcagacaaaaaaaaacagattacactgcttcc
aaccaaaaaaaaaaagtggatcttaacaaccacct-ttttttttttgacaaatttgacct
caaatcaggtaggactacccgctgaacttaagcatatcaataagcggaggaaaagaaact
aacaaggattcccctagtaactgcgagtgaagcgggaaaagctcaaatttgaaatctggc
ggttctaaactgtccgagttgtaatctagagaagtgttacctgtgctggaccgtgtacaa
gtctcctggaatggagcatcatagagggtgagaatcccgtctttgacatggactacctgt
acattatggtgcgctctcaaagagtcgagttgtttgggaatgcagctcaaaatgggtggt
aaatgccatctaaagctaaatattggcgagagaccgatagcgaacaagtaccgtgaggga
aagatgaaaagaactttggaaagagagttaaacagtacgtgaaattgctgaaagggaaac
gcttgaagtcagtcacgttggctagaaatcaacctagctcttgcttggtgtactttctgg
ttgacgggtcagcatcaattttgaccattggataaagtctttgggaatgtggcatcttcg
gatgtgttatagcccattgtcgcatacagtggttgggattgaggaactcagcacgccgca
aggccgggtttcgaccacgttcgtgcttaggatgctggcataatggctttaatcgacccg
tcttgaaacacggaccaaggagtctaacatgcctgcgagtgtttgggtggaaaacccatg
cgcgcaatgaaagtgaaagttgagatccccttcaaacagggagcattgacgcccggacca
gagcttctgtgacggatccgcggtagagcatgcatgttgggacccgaaagatggtgaact
atgcctgaatagggtgaagccagaggaaactctggtggaggctcgtagcgattctgacgt
gcaaatcgatcgtcaaatttgggtataggggcgaaagactaatcgaaccatctagtagct
ggttcctgccgaagtttccctcaggatagcagaaactcattatcagatttatgtggtaaa
gcgaatgattagaggccttggggttgaaacaaccttaacctattctcaaactttaaatat
gtaagaccgagctgtctcttgactggactgttcgacgattgagagtttctagtgggcca-
tttttggtaagcagaactggcgatgcgggatgaaccgaacgcgaggttaaggtgccggaa
ttcacgctcatcagacaccacaaaaggtgttagttcatctagacagcaggacggtggcca
tggaagtcggaatccgctaaggagtgtgtaacaactcacctgccgaatgaactagccctg
aaaatggatggcgcttaagcgtgatacccatacctcgccgtcagtgttgaagtgacgcac
tgacgagtaggcaggcgtggaggtcagtgaagaagcctaggcagtgatgctgggtgaaac
ggcctctagtgcagatcttggtggtagtagcaaatattcaagtgagaaccttgaagactg
aagtggagaaaggttccatggtaacagcagttggacatgggtcagtcgatcctaagagat
agggaagctccgtttcaaagtgtgcga-tttttcgtgccgcctatcgaaagggaatccgg
ttaaaattccggaaccaggatgtggatctttaacggcaacgtaactgaacttggagacat
tggcaggggccccgggaagagttatcttttctccttaacagtctaccaccctgaaatcaa
tttgtttggagctagggttcaatgactggtagagcacaacacttctgttgtgtccggtgc
gttcctgacgatccttgaaaatccaagggaatgaataactttcacacctggtcgtactca
taaccgcagcaggtctccaaggtgaacagcctctagttgatagaacaatgtagataaggg
aagtcggcaaaatagatccgtaacttcgggaaaaggattggctctaatgcttgggtgcat
cgggcctcggtaagaaactctgggaccaggtggggactgctgacctccgggctggtggat
tctgccaggatctgggtgtggaagaccttggctgccctcgggcgtctggtgcacaattaa
caagcgaattagaactggtacggacaa----------------------------
>17075_ONT_Mothur-Consension
-----agtcatatgcttgtctcaaagattaagccatgcatgtctaagtataaacaacttt
gtactgtgaaactgcgaatggctcattaaatcagttatagtttatttgatgttacattgc
tacatggataactgtggtaattctagagctaatacatgcaatcaagccccgacttctggg
aggggtgtatttattagataaaaaaccaacgcggctcgccgctcccttggtgattcataa
taacttctcgaatcgcatagccttgtgctggcgatgcttcattcaaatatctgccctatc
aactttcgatggtaggatagaggcctaccatggtttcaacgggtaacggggaataagggt
tcgattccggagagggagcctgagaaacggctaccacatccaaggaaggcagcaggcgcg
caaattacccaatcccgacacggggaggtagtgacaataaataacaatatagggctcttt
cgggtcttataattggaatgggtacaatttaaatcccttaacgaggaacaattggagggc
aagtctggtgccagcagccgcggtaattccagctccaatagcgtatattaaagttgttgc
agtt-aaaaagctcgtagttgaacttcagacctggctgggcggtcagcttatcggcttgt
actgtctggctgggccttacttcttggtgagccggtgtgccctttattgggtgcgtcggt
gaaccaggacc-ttaccttgagaaaattagagtgttcaaagcaggcctatgcccgaatac
attagcatggaataataaaataggacgtgcggttctattttgttggtttctagagtcgcc
gtaatgattaatagggatagttgggggcattggtattgagtcgctagaggtgaaattctt
ggattgactcaagaccaactattgcgaaagcatttgccaaggatgttttcattaatcaag
aacgaaggttaggggatcgaaaacgatcagataccgttgtagtcttaacagtaaactatg
ccgactagggatcggatgacctcaatattatgggtcattcggcaccttacgagaaatcaa
agtctttgggttct-gggggagtatggtcgcaaggctgaaacttaaaggaattgacggaa
gggcaccaccaggtgtaaactgttacagtgtagccgcagtagctctgcacc-aaaaagca
gcctgaaagggtgaggtggttgtcctaataaaatcaaaatgctagtctatgtgcaagcat
aggcaagaccctcaaattgacggggaactcctaaagcttcagacaccaagccctcatctc
gaaagagt-ggggtggccaggttaatagcctcgggtagggtaaaagatctgaagatgtta
caatggataatccgcagccaaggccctaaggaatcaaattctatgggacaggttcagaga
ctagat-ggggtcggtttcttttgaataagaggcttaaggtatagtccagcttcaagtga
aagcttgtaagatttggttttccaatatgaaatgggagcctgcggcttaatttgactcaa
cac-gggaaactcaccaggtccagacataactaggattgacagattgatagctctttcat
gattttatgggtggtggtgcatggccgttcttagttggtggagtgatttgtctggttaat
tccgataacgaacgagaccttaacctgctaaatagccagatcggcttttgctggtcgccg
gcttcttagagggactgtcagtgttgagctgacggaagtttgaggcaataacaggtctgt
gatgcccttagatgttctgggccgcacgcgcgctacactgacagagccagcgagtttttc
accttggccggaaggtctgggtaatcttgtgaaactctgtcgtgctggggatagagcatt
gcaattattgctcttcaacgaggaatacctagtaagcgtgagtcatcagctcgcgttgat
tacgtccctgccctttgtacacaccgcccgtcgctactaccgattgaatggcttagtgag
gtctccggattggctttagggatccggcaacggaaccctgttgctgagaagttgatcaaa
cttggtcatttagaggaagtaaaagtcgtaacaaggtttccgtaggtgaacctgcggaag
gatcattattgaataaaatttgcacaggctgttgctgtcccttcctttgggtacgtgcac
gcttgtcatctttatttctacccactgtgcacatattgtagacctgagagctattgaatc
atttttcgagttgggactgctgcatgaaaaatttcagctttgccttgtatttttgggtct
atgtcattttcacaaacctctagaattgtttggaatgttaaacgcaaaggtcgttttgta
cctataaagttatatacaactttcagcaacggatctcttggctctcgcatcgatgaagaa
cgcagcgaaatgcgataagtaatgtgaattgcagaattcagtgaatcatcgaatctttga
acgcatcttgcgctccctggtattccgaggagcatgcctgtttgagtgtcatttaagttc
tcaaccacaaacaactctgttgtaattgtggcttggatgt--gggggttgttttgcaggc
tgttcaagtctgctcccctgaaatgcattagtagtatctgagcagaaactacaaggtgtg
ataatttatctatgccctttagtatgctgcagacaaaaaaaaacagattacactgcttcc
aaccaaaaaaaaaaagtggatcttaacaaccacct-ttttttttttgacaaatttgacct
caaatcaggtaggactacccgctgaacttaagcatatcaataagcggaggaaaagaaact
aacaaggattcccctagtaactgcgagtgaagcgggaaaagctcaaatttgaaatctggc
ggttctaaactgtccgagttgtaatctagagaagtgttacctgtgctggaccgtgtacaa
gtctcctggaatggagcatcatagagggtgagaatcccgtctttgacatggactacctgt
acattatggtgcgctctcgaagagtcgagttgtttgggaatgcagctcaaaatgggtggt
aaatgccatctaaagctaaatattggcgagagaccgatagcgaacaagtaccgtgaggga
aagatgaaaagaactttggaaagagagttaaacagtacgtgaaattgctgaaagggaaac
gcttgaagtcagtcacgttggctagaaatcaacctagctcttgcttggtgtactttctgg
ttgacgggtcagcatcaattttgaccattggataaagtctttgggaatgtggcatcttcg
gatgtgttatagcccattgtcgcatacagtggttgggattgaggaactcagcacgccgca
aggccgggtttcgaccacgttcgtgcttaggatgctggcataatggctttaatcgacccg
tcttgaaacacggaccaaggagtctaacatgcctgcgagtgtttgggtggaaaacccatg
cgcgcaatgaaagtgaaagttgagatccccttcaaacagggagcattgacgcccggacca
gagcttctgtgacggatccgcggtagagcatgcatgttgggacccgaaagatggtgaact
atgcctgaatagggtgaagccagaggaaactctggtggaggctcgtagcgattctgacgt
gcaaatcgatcgtcaaatttgggtataggggcgaaagactaatcgaaccatctagtagct
ggttcctgccgaagtttccctcaggatagcagaaactcattatcagatttatgtggtaaa
gcgaatgattagaggccttggggttgaaacaaccttaacctattctcaaactttaaatat
gtaagaccgagctgtctcttgactggactgttcgacgattgagagtttctagtgggcca-
tttttggtaagcagaactggcgatgcgggatgaaccgaacgcgaggttaaggtgccggaa
ttcacgctcatcagacaccacaaaaggtgttagttcatctagacagcaggacggtggcca
tggaagtcggaatccgctaaggagtgtgtaacaactcacctgccgaatgaactagccctg
aaaatggatggcgcttaagcgtgatacccatacctcgccgtcagtgttgaagtgacgcac
tgacgagtaggcaggcgtggaggtcagtgaagaagcctaggcagtgatgctgggtgaaac
ggcctctagtgcagatcttggtggtagtagcaaatattcaagtgagaaccttgaagactg
aagtggagaaaggttccatggtaacagcagttggacatgggtcagtcgatcctaagagat
agggaagctccgtttcaaagtgtgcga-tttttcgtgccgcctatcgaaagggaatccgg
ttaaaattccggaaccaggatgtggatctttaacggcaacgtaactgaacttggagacat
tggcaggggccccgggaagagttatcttttctccttaacagtctaccaccctgaaatcaa
tttgtttggagctagggttcaatgactggtagagcacaacacttctgttgtgtccggtgc
gttcctgacgatccttgaaaatccaagggaatgaataactttcacacctggtcgtactca
taaccgcagcaggtctccaaggtgaacagcctctagttgatagaacaatgtagataaggg
aagtcggcaaaatagatccgtaacttcgggaaaaggattggctctaatgcttgggtgcat
cgggcctcggtaagaaactctgggaccaggtggggactgctgacctccgggctggtggat
tctgccaggatctgggtgtggaagaccttggctgccctcgggcgtctggtgcacaattaa
caagcgaattagaactggtacggacaaggggaatctgactgtctaattaaaac--
>17075_PB_Mothur-Consension
-----agtcatatgcttgtctcaaagattaagccatgcatgtctaagtataaacaacttt
gtactgtgaaactgcgaatggctcattaaatcagttatagtttatttgatgttacattgc
tacatggataactgtggtaattctagagctaatacatgcaatcaagccccgacttctggg
aggggtgtatttattagataaaaaaccaacgcggctcgccgctcccttggtgattcataa
taacttctcgaatcgcatagccttgtgctggcgatgcttcattcaaatatctgccctatc
aactttcgatggtaggatagaggcctaccatggtttcaacgggtaacggggaataagggt
tcgattccggagagggagcctgagaaacggctaccacatccaaggaaggcagcaggcgcg
caaattacccaatcccgacacggggaggtagtgacaataaataacaatatagggctcttt
cgggtcttataattggaatgggtacaatttaaatcccttaacgaggaacaattggagggc
aagtctggtgccagcagccgcggtaattccagctccaatagcgtatattaaagttgttgc
agtt-aaaaagctcgtagttgaacttcagacctggctgggcggtcagcttatcggcttgt
actgtctggctgggccttacttcttggtgagccggtgtgccctttattgggtgcgtcggt
gaaccaggacctttaccttgagaaaattagagtgttcaaagcaggcctatgcccgaatac
attagcatggaataataaaataggacgtgcggttctattttgttggtttctagagtcgcc
gtaatgattaatagggatagttgggggcattggtattgagtcgctagaggtgaaattctt
ggattgactcaagaccaactattgcgaaagcatttgccaaggatgttttcattaatcaag
aacgaaggttaggggatcgaaaacgatcagataccgttgtagtcttaacagtaaactatg
ccgactagggatcggatgacctcaatattatgggtcattcggcaccttacgagaaatcaa
agtctttgggttctggggggagtatggtcgcaaggctgaaacttaaaggaattgacggaa
gggcaccaccaggtgtaaactgttacagtgtagccgcagtagctctgcacc-aaaaagca
gcctgaaagggtgaggtggttgtcctaataaaatcaaaatgctagtctatgtgcaagcat
aggcaagaccctcaaattgacggggaactcctaaagcttcagacaccaagccctcatctc
gaaagagtgggggtggccaggttaatagcctcgggtagggtaaaagatctgaagatgtta
caatggataatccgcagccaaggccctaaggaatcaaattctatgggacaggttcagaga
ctagatgggggtcggtttcttttgaataagaggcttaaggtatagtccagcttcaagtga
aagcttgtaagatttggttttccaatatgaaatgggagcctgcggcttaatttgactcaa
cacggggaaactcaccaggtccagacataactaggattgacagattgatagctctttcat
gattttatgggtggtggtgcatggccgttcttagttggtggagtgatttgtctggttaat
tccgataacgaacgagaccttaacctgctaaatagccagatcggcttttgctggtcgccg
gcttcttagagggactgtcagtgttgagctgacggaagtttgaggcaataacaggtctgt
gatgcccttagatgttctgggccgcacgcgcgctacactgacagagccagcgagtttttc
accttggccggaaggtctgggtaatcttgtgaaactctgtcgtgctggggatagagcatt
gcaattattgctcttcaacgaggaatacctagtaagcgtgagtcatcagctcgcgttgat
tacgtccctgccctttgtacacaccgcccgtcgctactaccgattgaatggcttagtgag
gtctccggattggctttagggatccggcaacggaaccctgttgctgagaagttgatcaaa
cttggtcatttagaggaagtaaaagtcgtaacaaggtttccgtaggtgaacctgcggaag
gatcattattgaataaaatttgcacaggctgttgctgtcccttcctttgggtacgtgcac
gcttgtcatctttatttctacccactgtgcacatattgtagacctgagagctattgaatc
atttttcgagttgggactgctgcatgaaaaatttcagctttgccttgtatttttgggtct
atgtcattttcacaaacctctagaattgtttggaatgttaaacgcaaaggtcgttttgta
cctataaagttatatacaactttcagcaacggatctcttggctctcgcatcgatgaagaa
cgcagcgaaatgcgataagtaatgtgaattgcagaattcagtgaatcatcgaatctttga
acgcatcttgcgctccctggtattccgaggagcatgcctgtttgagtgtcatttaagttc
tcaaccacaaacaactctgttgtaattgtggcttggatgt-ggggggttgttttgcaggc
tgttcaagtctgctcccctgaaatgcattagtagtatctgagcagaaactacaaggtgtg
ataatttatctatgccctttagtatgctgcagacaaaaaaaaccagattacactgcttcc
aacc-aaaaaaaaaagtggatcttaacaaccacc---tttttttttgacaaatttgacct
caaatcaggtaggactacccgctgaacttaagcatatcaataagcggaggaaaagaaact
aacaaggattcccctagtaactgcgagtgaagcgggaaaagctcaaatttgaaatctggc
ggttctaaactgtccgagttgtaatctagagaagtgttacctgtgctggaccgtgtacaa
gtctcctggaatggagcatcatagagggtgagaatcccgtctttgacatggactacctgt
acattatggtgcgctctcgaagagtcgagttgtttgggaatgcagctcaaaatgggtggt
aaatgccatctaaagctaaatattggcgagagaccgatagcgaacaagtaccgtgaggga
aagatgaaaagaactttggaaagagagttaaacagtacgtgaaattgctgaaagggaaac
gcttgaagtcagtcacgttggctagaaatcaacctagctcttgcttggtgtactttctgg
ttgacgggtcagcatcaattttgaccattggataaagtctttgggaatgtggcatcttcg
gatgtgttatagcccattgtcgcatacagtggttgggattgaggaactcagcacgccgca
aggccgggtttcgaccacgttcgtgcttaggatgctggcataatggctttaatcgacccg
tcttgaaacacggaccaaggagtctaacatgcctgcgagtgtttgggtggaaaacccatg
cgcgcaatgaaagtgaaagttgagatccccttcaaacagggagcattgacgcccggacca
gagcttctgtgacggatccgcggtagagcatgcatgttgggacccgaaagatggtgaact
atgcctgaatagggtgaagccagaggaaactctggtggaggctcgtagcgattctgacgt
gcaaatcgatcgtcaaatttgggtataggggcgaaagactaatcgaaccatctagtagct
ggttcctgccgaagtttccctcaggatagcagaaactcattatcagatttatgtggtaaa
gcgaatgattagaggccttggggttgaaacaaccttaacctattctcaaactttaaatat
gtaagaccgagctgtctcttgactggactgttcgacgattgagagtttctagtgggcca-
tttttggtaagcagaactggcgatgcgggatgaaccgaacgcgaggttaaggtgccggaa
ttcacgctcatcagacaccacaaaaggtgttagttcatctagacagcaggacggtggcca
tggaagtcggaatccgctaaggagtgtgtaacaactcacctgccgaatgaactagccctg
aaaatggatggcgcttaagcgtgatacccatacctcgccgtcagtgttgaagtgacgcac
tgacgagtaggcaggcgtggaggtcagtgaagaagcctaggcagtgatgctgggtgaaac
ggcctctagtgcagatcttggtggtagtagcaaatattcaagtgagaaccttgaagactg
aagtggagaaaggttccatggtaacagcagttggacatgggtcagtcgatcctaagagat
agggaagctccgtttcaaagtgtgcga-tttttcgtgccgcctatcgaaagggaatccgg
ttaaaattccggaaccaggatgtggatctttaacggcaacgtaactgaacttggagacat
tggcaggggccccgggaagagttatcttttctccttaacagtctaccaccctgaaatcaa
tttgtttggagctagggttcaatgactggtagagcacaacacttctgttgtgtccggtgc
gttcctgacgatccttgaaaatccaagggaatgaataactttcacacctggtcgtactca
taaccgcagcaggtctccaaggtgaacagcctctagttgatagaacaatgtagataaggg
aagtcggcaaaatagatccgtaacttcgggaaaaggattggctctaatgcttgggtgcat
cgggcctcggtaagaaactctgggaccaggtggggactgctgacctccgggctggtggat
tctgccaggatctgggtgtggaagaccttggctgccctcgggcgtctggtgcacaattaa
caagcgaattagaactggtacggacaaggggaatctgactgtctaattaaaac--
