# Supplementary material for: NGSpeciesID: DNA barcode and amplicon consensus generation from long‐read sequencing data
Source: Ecol Evol. 2021 Jan 11;11(3):1392–8. doi: 10.1002/ece3.7146 (PMC7863402; doi:10.1002/ece3.7146)
Supplement: Supplementary file 1 — Supplementary Materials [file ECE3-11-1392-s001.zip › ece37146-sup-0006-FileS6.fasta]

>17078_Sanger
--------------------------------------------------------------------------------------------------------------------------------------------------------------------------------------------------------------------------------------------------------------------------------------------------------------------------------------------------------------------------------------------------------------------------------------------------------------------------------------------------------------------------------------------------------------------------------------------------------------------------------------------------------------------------------------------------------------------------------------------------------------------------------------------------------------------------------------------------------------------------------------------------------------------------------------------------------------------------------------------------------------------------------------------------------------------------------------------------------------------------------------------------------------------------------------------------------------------------------------------------------------------------------------------------------------------------------------------------------------------------------------------------------------------------------------------------------------------------------------------------------------------------------------------------------------------------------------------------------------------------------------------------------------------------------------------------------------------------------------------------------------------------------------------------------------------taaaagtcgtaacaaggtttccgtaggtgaacctgcggaaggatcattatcgaataaaacttgaacaggctgttgctgactcctccaaggagggatacgtgcacgcttgtcatctttatttctccaactgtgcacatacttgtagacctgagaattgatttgattttatcatcgagttggggactgctgtgc-tttttatcaaagtcggctttcccttgtatttttcaggtctatgtcgtttttcacaaacctctgaatctgtttagaatgttgaaccaataaagttttaaatatacaactttcagcaacggatctcttggctctcgcatcgatgaagaacgcagcgaaatgcgataagtaatgtgaattgcagaattcagtgaatcatcgaatctttgaacgcatcttgcgctccttggtattccgaggagcatgcctgtttgagtgtcatttcaacttgtatcaactacatcatcattcttgatgtggcttggatgtggaggattttttttt--gctggcttttgaattgaagtctgctcctctgaaatgtattagtggtatctgagctgctataggtgtgataaatatctatgcctttggttatgctgattgtgtgctgcttctaacgaaratgaatcaaagttttctttgacgaa-ttgacctcaaatcaggtaggactacccgctaaacttaagcatatcaataagcggaggaaaagaaactaacaaggattcccctagt-------------------------------------------------------------------------------------------------------------------------------------------------------------------------------------------------------------------------------------------------------------------------------------------------------------------------------------------------------------------------------------------------------------------------------------------------------------------------------------------------------------------------------------------------------------------------------------------------------------------------------------------------------------------------------------------------------------------------------------------------------------------------------------------------------------------------------------------------------------------------------------------------------------------------------------------------------------------------------------------------------------------------------------------------------------------------------------------------------------------------------------------------------------------------------------------------------------------------------------------------------------------------------------------------------------------------------------------------------------------------------------------------------------------------------------------------------------------------------------------------------------------------------------------------------------------------------------------------------------------------------------------------------------------------------------------------------------------------------------------------------------------------------------------------------------------------------------------------------------------------------------------------------------------------------------------------------------------------------------------------------------------------------------------------------------------------------------------------------------------------------------------------------------
>17078_ONT_NGSpeciesID_Medaka
agtcatggtagtcatatgcttgtctcaaagattaagccatgcatgtctaagtataaacaagtttgtactgtgaaactgcgaatggctcattaaatcagttatagtttatttgatgttacattgctacatggataactgtggtaattctagagctaatacatgcaatcaagccccgacttctgggaggggtgtatttattagataaaaaaccaacgcggctcgccgctcccttggtgattcataataacttctcgaatcgcatggccttgtgccggcgatgcttcattcaaatatctgccctatcaactttcgatggtaggatagaggcctaccatggtttcaacgggtaacggggaataagggttcgattccggagagggagcctgagaaacggctaccacatccaaggaaggcagcaggcgcgcaaattacccaatcccgacacggggaggtagtgacaataaataacaatatagggctctttcgggtcttataattggaatgagtacaatttaaatcccttaacgaggaacaattggagggcaagtctggtgccagcagccgcggtaattccagctccaatagcgtatattaaagttgttgcagttaaaaaagctcgtagttgaacttcagacctggccgggtggtccgcttatcggcgtgtactgtctggctgggccttacttcttggtgagccggtgtgccctttattgggtgcgtcggtgaaccaggacc-ttaccttgagaaaattagagtgttcaaagcaggcctatgcccgaatacattagcatggaataataaaataggacgtgcggttctattttgttggtttctagagtcgccgtaatgattaatagggatagttgggggcattggtattgagtcgctagaggtgaaattcttggattgactcaagaccaactattgcgaaagcatttgccaaggatgttttcattaatcaagaacgaaggttaggggatcgaaaacgattagataccgttgtagtcttaacagtaaactatgccgactagggatcggatgacctcaattattatgtgtcattcggcaccttacgagaaatcaaagtctttgggttctggggggagtatggtcgcaaggctgaaacttaaaggaattgacggaagggcaccaccaggtgtggagcctgcggcttaatttgactcaacacggggaaactcaccaggtccagacataactaggattgacagattgatagctctttcatgattttatgggtggtggtgcatggccgttcttagttggtggagtgatttgtctggttaattccgataacgaacgagaccttaacctgctaaatagccagatcggcttttgctggtcgccggcttcttagagggactgtcagcgttgcagctgacggaagtttgaggcaataacaggtctgtgatgcccttagatgttctgggccgcacgcgcgctacactgacagagccagcgagttttttaaccttgaccggaaggtctgggtaatcttgtgaaactctgtcgtgctggggatagagcattgcaattattgctcttcaacgaggaatacctagtaagcgtgagtcatcagctcgcgttgattacgtccctgccctttgtacacaccgcccgtcgctactaccgattgaatggcttagtgaggtctccggattggctttggggatccggcaacggaaccctgttgctgagaagttgatcaaacttggtcatttagaggaagtaaaagtcgtaacaaggtttccgtaggtgaacctgcggaaggatcattatcgaataaaacttgaacaggctgttgctgactcctccaaggagggatacgtgcacgcttgtcatctttatttctccaactgtgcacatacttgtagacctgagaattgatttgattttatcatcgagttggggactgctgtgcttttttatcaaagtcggctttcccttgtatttttcaggtctatgtcgtttttcacaaacctctgaatctgtttagaatgttgaaccaataaagttttaaatatacaactttcagcaacggatctcttggctctcgcatcgatgaagaacgcagcgaaatgcgataagtaatgtgaattgcagaattcagtgaatcatcgaatctttgaacgcatcttgcgcttcttggtattccgaggagcatgcctgtttgagtgtcatttcaacttgtatcaactacatcatcattcttgatgtggcttggatgtggaggatttttttttttgctggcttttgaattgaagtctgctcctctgaaatgtattagtggtatctgagctgctataggtgtgataaatatctatgcctttggttatgctgattgtgtgctgcttctaacgaaaatgaatcaaagttttctttgacgaatttgacctcaaatcaggtaggactacccgctgaacttaagcatatcaataagcggaggaaaagaaactaacaaggattcccctagtaactgcgagtgaagcgggaaaagctcaaatttgaaatctggcagctcttgaactgtccgagttgtaatctagagaagtgttacctgtgctggaccgtgtacaagtcttctggaatgaagcatcacagagggtgagaatcccgtctttgacacggactgcctgcatgtcatggtgtgctctcgaagagtcgagttgtttgggaatgcagctcaaaatgggtggtaaatgccatctaaagctaaatattggcgagagaccgatagcgaacaagtaccgtgagggaaagatgaaaagtactttggaaagagagttaaacagtacgtgaaattgctgaaagggaaacgcttgaagtcagtcgcgtcggctagaaatcagccttgcttttgcttggtgtactttctggttgacgggtcagcatcaattttgaccactggataaagtcgttgggaatgtggcatcttaggatgtgttatagcccattgtcgcatacggtggttgggattgaggaactcagcacgcccacaatggccgggtttcgaccacgttcgtgcttaggatgctggcataatggctttaatcgacccgtcttgaaacacggaccaaggagtctaacatgcctgcgagtgtttgggtggaaaacccatgcgcgcaatgaaagtgaaagttgagatcccccttcgctgggggggagcattgacgcccggaccagaccttttgtgacggatccgcggtagagcatgtatgttgggacccgaaagatggtgaactatgcctgaatagggtgaagccagaggaaactctggtggaggctcgtagcgattctgacgtgcaaatcgatcgtcaaatttgggtataggggcgaaagactaatcgaaccatctagtagctggttcctgccgaagtttccctcaggatagcagaaactcattatcagatttatgtggtaaagcgaatgattagaggccttggggttgaaacaaccttaacctattctcaaactttaaatatgtaagaccgagccgtctcttgactggaccgctcgacgattgagagtttctagtgggccatttttggtaagcagaactggcgatgcgggatgaaccgaacgcgaggttaaggtgccggaattcacgctcatcagacaccacaaaaggtgttagttcatctagacagcaggacggtggccatggaagtcggaatccgctaaggagtgtgtaacaactcacctgccgaatgaactagccctgaaaatggatggcgcttaagcgtgatacccatacctcgccgtcagtgttgaagtgacgcactgacgagtaggcaggcgtggaggtcagtgaagaagcctaggcagtgatgctgggtgaaacggcctctagtgcagatcttggtggtagtagcaaatattcaagtgagaaccttgaagactgaagtggagaaaggttccatggtaacagcagttggacatgggtcagtcgatcctaagagatagggaagctccgtttcaaagtgcacgattcttcgtgccacctatcgaaagggaatccggttaaaattccggaaccaggatgtggatctttaacggcaacgtaactgaacttggagacattggcaggggccccgggaagagttatcttttctccttaacagtctaccaccctgaaatcaatttgtttggagctagggttcaatgactggtagagcacaacacttctgttgtgtccggtgcgttcctgacgatccttgaaaatccaagggaatgaataactttcacacctggtcgtactcataaccgcagcaggtctccaaggtgaacagcctctagttgatagaacaatgtagataagggaagtcggcaaaatagatccgtaacttcgggaaaaggattggctctaatgcttgggtgcatcgggccttggtaagaagccctggaaccaggtgaggactgctgactccggtcggtggattttgccaggatctggt-ggggacgacttgggctgccctcgggcgtctggtgtacgcttaacaagcgaattagaactggtacggacaaggggaatctgactgtctaattaaaac
>17078_ONT_NGSpeciesID_Racon
-------------atatgcttgtctcaaagattaagccatgcatgtctaagtataaacaagtttgtactgtgaaactgcgaatggctcattaaatcagttatagtttatttgatgttacattgctacatggataactgtggtaattctagagctaatacatgcaatcaagccccgacttctgggaggggtgtatttattagataaaaaaccaacgcggctcgccgctcccttggtgattcataataacttctcgaatcgcatggccttgtgccggcgatgcttcattcaaatatctgccctatcaactttcgatggtaggatagaggcctaccatggtttcaacgggtaacggggaataagggttcgattccggagagggagcctgagaaacggctaccacatccaaggaaggcagcaggcgcgcaaattacccaatcccgacacggggaggtagtgacaataaataacaatatagggctctttcgggtcttataattggaatgagtacaatttaaatcccttaacgaggaacaattggagggcaagtctggtgccagcagccgcggtaattccagctccaatagcgtatattaaagttgttgcagtt-aaaaagctcgtagttgaacttcagacctggccgggtggtccgcttatcggcgtgtactgtctggctgggccttacttcttggtgagccggtgtgccctttattgggtgcgtcggtgaaccaggacc-ttaccttgagaaaattagagtgttcaaagcaggcctatgcccgaatacattagcatggaataataaaataggacgtgcggttctattttgttggtttctagagtcgccgtaatgattaatagggatagttgggggcattggtattgagtcgctagaggtgaaattcttggattgactcaagaccaactattgcgaaagcatttgccaaggatgttttcattaatcaagaacgaaggttaggggatcgaaaacgattagataccgttgtagtcttaacagtaaactatgccgactagggatcggatgacctcaattattatgtgtcattcggcaccttacgagaaatcaaagtctttgggttct-gggggagtatggtcgcaaggctgaaacttaaaggaattgacggaagggcaccaccaggtgtggagcctgcggcttaatttgactcaacac-gggaaactcaccaggtccagacataactaggattgacagattgatagctctttcatgattttatgggtggtggtgcatggccgttcttagttggtggagtgatttgtctggttaattccgataacgaacgagaccttaacctgctaaatagccagatcggcttttgctggtcgccggcttcttagagggactgtcagcgttgcagctgacggaagtttgaggcaataacaggtctgtgatgcccttagatgttctgggccgcacgcgcgctacactgacagagccagcgag-tttttaaccttgaccggaaggtctgggtaatcttgtgaaactctgtcgtgctggggatagagcattgcaattattgctcttcaacgaggaatacctagtaagcgtgagtcatcagctcgcgttgattacgtccctgccctttgtacacaccgcccgtcgctactaccgattgaatggcttagtgaggtctccggattggctttggggatccggcaacggaaccctgttgctgagaagttgatcaaacttggtcatttagaggaagtaaaagtcgtaacaaggtttccgtaggtgaacctgcggaaggatcattatcgaataaaacttgaacaggctgttgctaactcctccaaggagggatacgtgcacgcttgtcatctttatttctccaactgtgcacatacttgtagacctgagaattgatttgattttatcatcgagttggggactgctgtgcttttttatcaaagtcggctttcccttgtatttttcaggtctatgtcgtttttcacaaacctctgaatctgtttagaatgttgaaccaataaagttttaaatatacaactttcagcaacggatctcttggctctcgcatcgatgaagaacgcagcgaaatgcgataagtaatgtgaattgcagaattcagtgaatcatcgaatctttgaacgcatcttgcgcttcttggtattccgaggagcatgcctgtttgagtgtcatttcaacttgtatcaactacatcatcattcttgatgtggcttggatgtggaggatttttttttttgctggcttttgaattgaagtctgctcctctgaaatgtattagtggtatctgagctgctataggtgtgataaatatctatgcctttggttatgctgattgtgtgctgcttctaacgaaaatgaatcaaagttttctttgacgaatttgacctcaaatcaggtaggactacccgctgaacttaagcatatcaataagcggaggaaaagaaactaacaaggattcccctagtaactgcgagtgaa--gggaaaagctcaaatttgaaatctggcagctcttgaactgtccgagttgtaatctagagaagtgttacctgtgctggaccgtgtacaagtcttctggaatgaagcatcacagagggtgagaatcccgtctttgacacggactgcctgcatgtcatggtgtgctctcgaagagtcgagttgtttgggaatgcagctcaaaatgggtggtaaatgccatctaaagctaaatattggcgagagaccgatagcgaacaagtaccgtgagggaaagatgaaaagtactttggaaagagagttaaacagtacgtgaaattgctgaaagggaaacgcttgaagtcagtcgcgtcggctagaaatcagccttgcttttgcttggtgtactttctggttgacgggtcagcatcaattttgaccactggataaagtcgttgggaatgtggcatcttaggatgtgttatagcccattgtcgcatacggtggttgggattgaggaactcagcacgcccacaatggccgggtttcgaccacgttcgtgcttaggatgctggcataatggctttaatcgacccgtcttgaaacacggaccaaggagtctaacatgcctgcgagtgtttgggtggaaaacccatgcgcgcaatgaaagtgaaagttgagat-ccccttcgct-ggggggagcattgacgcccggaccaga-cttttgtgacggatccgcggtagagcatgtatgttgggacccgaaagatggtgaactatgcctgaatagggtgaagccagaggaaactctggtggaggctcgtagcgattctgacgtgcaaatcgatcgtcaaatttgggtataggggcgaaagactaatcgaaccatctagtagctggttcctgccgaagtttccctcaggatagcagaaactcattatcagatttatgtggtaaagcgaatgattagaggccttggggttgaaacaaccttaacctattctcaaactttaaatatgtaagaccgagccgtctcttgactggaccgctcgacgattgagagtttctagtgggccatttttggtaagcagaactggcgatgcgggatgaaccgaacgcgaggttaaggtgccggaattcacgctcatcagacaccacaaaaggtgttagttcatctagacagcaggacggtggccatggaagtcggaatccgctaaggagtgtgtaacaactcacctgccgaatgaactagccctgaaaatggatggcgcttaagcgtgatacccatacctcgccgtcagtgttgaagtgacgcactgacgagtaggcaggcgtggaggtcagtgaagaagcctaggcagtgatgctgggtgaaacggcctctagtgcagatcttggtggtagtagcaaatattcaagtgagaaccttgaagactgaagtggagaaaggttccatggtaacagcagttggacatgggtcagtcgatcctaagagatagggaagctccgtttcaaagtgcacgattcttcgtgccacctatcgaaagggaatccggttaaaattccggaaccaggatgtggatctttaacggcaacgtaactgaacttggagacattggcaggggccccgggaagagttatcttttctccttaacagtctaccaccctgaaatcaatttgtttggagctagggttcaatgactggtagagcacaacacttctgttgtgtccggtgcgttcctgacgatccttgaaaatccaagggaatgaataactttcacacctggtcgtactcataaccgcagcaggtctccaaggtgaacagcctctagttgatagaacaatgtagataagggaagtcggcaaaatagatccgtaacttcgggaaaaggattggctctaatgcttgggtgcatcgggccttggtaagaagccctggaaccaggtgaggactgctgactccggtcggtggattttgccaggatctggt-ggggacgacttgggctgccctcgggcgtctggtgtacgcttaacaagcgaattagaactggtacggacaaggggaatctgac--------------
>17075_PB_NGSpeciesID_Racon
-------------atatgcttgtctcaaagattaagccatgcatgtctaagtataaacaagtttgtactgtgaaactgcgaatggctcattaaatcagttatagtttatttgatgttacattgctacatggataactgtggtaattctagagctaatacatgcaatcaagccccgacttctgggaggggtgtatttattagataaaaaaccaacgcggctcgccgctcccttggtgattcataataacttctcgaatcgcatggccttgtgccggcgatgcttcattcaaatatctgccctatcaactttcgatggtaggatagaggcctaccatggtttcaacgggtaacggggaataagggttcgattccggagagggagcctgagaaacggctaccacatccaaggaaggcagcaggcgcgcaaattacccaatcccgacacggggaggtagtgacaataaataacaatatagggctctttcgggtcttataattggaatgagtacaatttaaatcccttaacgaggaacaattggagggcaagtctggtgccagcagccgcggtaattccagctccaatagcgtatattaaagttgttgcagtt-aaaaagctcgtagttgaacttcagacctggccgggtggtccgcttatcggcgtgtactgtctggctgggccttacttcttggtgagccggtgtgccctttattgggtgcgtcggtgaaccaggacc-ttaccttgagaaaattagagtgttcaaagcaggcctatgcccgaatacattagcatggaataataaaataggacgtgcggttctattttgttggtttctagagtcgccgtaatgattaatagggatagttgggggcattggtattgagtcgctagaggtgaaattcttggattgactcaagaccaactattgcgaaagcatttgccaaggatgttttcattaatcaagaacgaaggttaggggatcgaaaacgattagataccgttgtagtcttaacagtaaactatgccgactagggatcggatgacctcaattattatgtgtcattcggcaccttacgagaaatcaaagtctttgggttct-gggggagtatggtcgcaaggctgaaacttaaaggaattgacggaagggcaccaccaggtgtggagcctgcggcttaatttgactcaacac-gggaaactcaccaggtccagacataactaggattgacagattgatagctctttcatgattttatgggtggtggtgcatggccgttcttagttggtggagtgatttgtctggttaattccgataacgaacgagaccttaacctgctaaatagccagatcggcttttgctggtcgccggcttcttagagggactgtcagcgttgcagctgacggaagtttgaggcaataacaggtctgtgatgcccttagatgttctgggccgcacgcgcgctacactgacagagccagcgag-tttttaaccttgaccggaaggtctgggtaatcttgtgaaactctgtcgtgctggggatagagcattgcaattattgctcttcaacgaggaatacctagtaagcgtgagtcatcagctcgcgttgattacgtccctgccctttgtacacaccgcccgtcgctactaccgattgaatggcttagtgaggtctccggattggctttggggatccggcaacggaaccctgttgctgagaagttgatcaaacttggtcatttagaggaagtaaaagtcgtaacaaggtttccgtaggtgaacctgcggaaggatcattatcgaataaaacttgaacaggctgttgctaactcctccaaggagggatacgtgcacgcttgtcatctttatttctccaactgtgcacatacttgtagacctgagaattgatttgattttatcatcgagttggggactgctgtgcttttttatcaaagtcggctttcccttgtatttttcaggtctatgtcgtttttcacaaacctctgaatctgtttagaatgttgaaccaataaagttttaaatatacaactttcagcaacggatctcttggctctcgcatcgatgaagaacgcagcgaaatgcgataagtaatgtgaattgcagaattcagtgaatcatcgaatctttgaacgcatcttgcgcttcttggtattccgaggagcatgcctgtttgagtgtcatttcaacttgtatcaactacatcatcattcttgatgtggcttggatgtggaggatttttttttttgctggcttttgaattgaagtctgctcctctgaaatgtattagtggtatctgagctgctataggtgtgataaatatctatgcctttggttatgctgattgtgtgctgcttctaacgaaaatgaatcaaagttttctttgacgaatttgacctcaaatcaggtaggactacccgctgaacttaagcatatcaataagcggaggaaaagaaactaacaaggattcccctagtaactgcgagtgaagcgggaaaagctcaaatttgaaatctggcagctcttgaactgtccgagttgtaatctagagaagtgttacctgtgctggaccgtgtacaagtcttctggaatgaagcatcacagagggtgagaatcccgtctttgacacggactgcctgcatgtcatggtgtgctctcgaagagtcgagttgtttgggaatgcagctcaaaatgggtggtaaatgccatctaaagctaaatattggcgagagaccgatagcgaacaagtaccgtgagggaaagatgaaaagtactttggaaagagagttaaacagtacgtgaaattgctgaaagggaaacgcttgaagtcagtcgcgtcggctagaaatcagccttgcttttgcttggtgtactttctggttgacgggtcagcatcaattttgaccactggataaagtcgttgggaatgtggcatcttaggatgtgttatagcccattgtcgcatacggtggttgggattgaggaactcagcacgcccacaatggccgggtttcgaccacgttcgtgcttaggatgctggcataatggctttaatcgacccgtcttgaaacacggaccaaggagtctaacatgcctgcgagtgtttgggtggaaaacccatgcgcgcaatgaaagtgaaagttgagat-ccccttcgct-ggggggagcattgacgcccggaccagaccttttgtgacggatccgcggtagagcatgtatgttgggacccgaaagatggtgaactatgcctgaatagggtgaagccagaggaaactctggtggaggctcgtagcgattctgacgtgcaaatcgatcgtcaaatttgggtataggggcgaaagactaatcgaaccatctagtagctggttcctgccgaagtttccctcaggatagcagaaactcattatcagatttatgtggtaaagcgaatgattagaggccttggggttgaaacaaccttaacctattctcaaactttaaatatgtaagaccgagccgtctcttgactggaccgctcgacgattgagagtttctagtgggccatttttggtaagcagaactggcgatgcgggatgaaccgaacgcgaggttaaggtgccggaattcacgctcatcagacaccacaaaaggtgttagttcatctagacagcaggacggtggccatggaagtcggaatccgctaaggagtgtgtaacaactcacctgccgaatgaactagccctgaaaatggatggcgcttaagcgtgatacccatacctcgccgtcagtgttgaagtgacgcactgacgagtaggcaggcgtggaggtcagtgaagaagcctaggcagtgatgctgggtgaaacggcctctagtgcagatcttggtggtagtagcaaatattcaagtgagaaccttgaagactgaagtggagaaaggttccatggtaacagcagttggacatgggtcagtcgatcctaagagatagggaagctccgtttcaaagtgcacgattcttcgtgccacctatcgaaagggaatccggttaaaattccggaaccaggatgtggatctttaacggcaacgtaactgaacttggagacattggcaggggccccgggaagagttatcttttctccttaacagtctaccaccctgaaatcaatttgtttggagctagggttcaatgactggtagagcacaacacttctgttgtgtccggtgcgttcctgacgatccttgaaaatccaagggaatgaataactttcacacctggtcgtactcataaccgcagcaggtctccaaggtgaacagcctctagttgatagaacaatgtagataagggaagtcggcaaaatagatccgtaacttcgggaaaaggattggctctaatgcttgggtgcatcgggccttggtaagaagccctggaaccaggtgaggactgctgactccggtcggtggattttgccaggatctggt-ggggacgacttgggctgccctcgggcgtctggtgtacgcttaacaagcgaattagaactggtacggacaaggggaatctgac--------------
>17075_ONT_Mothur-Consension
---------agtcatatgcttgtctcaaagattaagccatgcatgtctaagtataaacaagtttgtactgtgaaactgcgaatggctcattaaatcagttatagtttatttgatgttacattgctacatggataactgtggtaattctagagctaatacatgcaatcaagccccgacttctgggaggggtgtatttattagataaaaaaccaacgcggctcgccgctcccttggtgattcataataacttctcgaatcgcatggccttgtgccggcgatgcttcattcaaatatctgccctatcaactttcgatggtaggatagaggcctaccatggtttcaacgggtaacggggaataagggttcgattccggagagggagcctgagaaacggctaccacatccaaggaaggcagcaggcgcgcaaattacccaatcccgacacggggaggtagtgacaataaataacaatatagggctctttcgggtcttataattggaatgagtacaatttaaatcccttaacgaggaacaattggagggcaagtctggtgccagcagccgcggtaattccagctccaatagcgtatattaaagttgttgcagtt-aaaaagctcgtagttgaacttcagacctggccgggtggtccgcttatcggcgtgtactgtctggctgggccttacttcttggtgagccggtgtgccctttattgggtgcgtcggtgaaccaggacc-ttaccttgagaaaattagagtgttcaaagcaggcctatgcccgaatacattagcatggaataataaaataggacgtgcggttctattttgttggtttctagagtcgccgtaatgattaatagggatagtt-ggggcattggtattgagtcgctagaggtgaaattcttggattgactcaagaccaactattgcgaaagcatttgccaaggatgttttcattaatcaagaacgaaggttaggggatcgaaaacgattagataccgttgtagtcttaacagtaaactatgccgactagggatcggatgacctcaattattatgtgtcattcggcaccttacgagaaatcaaagtctttgggttct-gggggagtatggtcgcaaggctgaaacttaaaggaattgacggaagggcaccaccaggtgtggagcctgcggcttaatttgactcaacacggggaaactcaccaggtccagacataactaggattgacagattgatagctctttcatgattttatgggtggtggtgcatggccgttcttagttggtggagtgatttgtctggttaattccgataacgaacgagaccttaacctgctaaatagccagatcggcttttgctggtcgccggcttcttagagggactgtcagcgttgcagctgacggaagtttgaggcaataacaggtctgtgatgcccttagatgttctgggccgcacgcgcgctacactgacagagccagcgag-tttttaaccttgaccggaaggtctgggtaatcttgtgaaactctgtcgtgctggggatagagcattgcaattattgctcttcaacgaggaatacctagtaagcgtgagtcatcagctcgcgttgattacgtccctgccctttgtacacaccgcccgtcgctactaccgattgaatggcttagtgaggtctccggattggctttggggatccggcaacggaaccctgttgctgagaagttgatcaaacttggtcatttagaggaagtaaaagtcgtaacaaggtttccgtaggtgaacctgcggaaggatcattatcgaataaaacttgaacaggctgttgctaactcctccaaggagggatacgtgcacgcttgtcatctttatttctccaactgtgcacatacttgtagacctgagaattgatttgattttatcatcgagttggggactgctgtgc-tttttatcaaagtcggctttcccttgtatttttcaggtctatgtcgtttttcacaaacctctgaatctgtttagaatgttgaaccaataaagttttaaatatacaactttcagcaacggatctcttggctctcgcatcgatgaagaacgcagcgaaatgcgataagtaatgtgaattgcagaattcagtgaatcatcgaatctttgaacgcatcttgcgcttcttggtattccgaggagcatgcctgtttgagtgtcatttcaacttgtatcaactacatcatcattcttgatgtggcttggatgtggagg--ttttttttttgctggcttttgaattgaagtctgctcctctgaaatgtattagtggtatctgagctgctataggtgtgataaatatctatgcctttggttatgctgattgtgtgctgcttctaacgaaaatgaatcaaagttttctttgacgaatttgacctcaaatcaggtaggactacccgctgaacttaagcatatcaataagcggaggaaaagaaactaacaaggattcccctagtaactgcgagtgaagcgggaaaagctcaaatttgaaatctggcagctcttgaactgtccgagttgtaatctagagaagtgttacctgtgctggaccgtgtacaagtcttctggaatgaagcatcacagagggtgagaatcccgtctttgacacggactgcctgcatgtcatggtgtgctctcgaagagtcgagttgtttgggaatgcagctcaaaatgggtggtaaatgccatctaaagctaaatattggcgagagaccgatagcgaacaagtaccgtgagggaaagatgaaaagtactttggaaagagagttaaacagtacgtgaaattgctgaaagggaaacgcttgaagtcagtcgcgtcggctagaaatcagccttgcttttgcttggtgtactttctggttgacgggtcagcatcaattttgaccactggataaagtcgttgggaatgtggcatcttaggatgtgttatagcccattgtcgcatacggtggttgggattgaggaactcagcacgcccacaatggccgggtttcgaccacgttcgtgcttaggatgctggcataatggctttaatcgacccgtcttgaaacacggaccaaggagtctaacatgcctgcgagtgtttgggtggaaaacccatgcgcgcaatgaaagtgaaagttgagat-ccccttcgct--gggggagcattgacgcccggaccagaccttttgtgacggatccgcggtagagcatgtatgttgggacccgaaagatggtgaactatgcctgaatagggtgaagccagaggaaactctggtggaggctcgtagcgattctgacgtgcaaatcgatcgtcaaatttgggtataggggcgaaagactaatcgaaccatctagtagctggttcctgccgaagtttccctcaggatagcagaaactcattatcagatttatgtggtaaagcgaatgattagaggccttggggttgaaacaaccttaacctattctcaaactttaaatatgtaagaccgagccgtctcttgactggaccgctcgacgattgagagtttctagtgggcca-ttttggtaagcagaactggcgatgcgggatgaaccgaacgcgaggttaaggtgccggaattcacgctcatcagacaccacaaaaggtgttagttcatctagacagcaggacggtggccatggaagtcggaatccgctaaggagtgtgtaacaactcacctgccgaatgaactagccctgaaaatggatggcgcttaagcgtgatacccatacctcgccgtcagtgttgaagtgacgcactgacgagtaggcaggcgtggaggtcagtgaagaagcctaggcagtgatgctgggtgaaacggcctctagtgcagatcttggtggtagtagcaaatattcaagtgagaaccttgaagactgaagtggagaaaggttccatggtaacagcagttggacatgggtcagtcgatcctaagagatagggaagctccgtttcaaagtgcacgattcttcgtgccacctatcgaaagggaatccggttaaaattccggaaccaggatgtggatctttaacggcaacgtaactgaacttggagacattggcaggggccccgggaagagttatcttttctccttaacagtctaccaccctgaaatcaatttgtttggagctagggttcaatgactggtagagcacaacacttctgttgtgtccggtgcgttcctgacgatccttgaaaatccaagggaatgaataactttcacacctggtcgtactcataaccgcagcaggtctccaaggtgaacagcctctagttgatagaacaatgtagataagggaagtcggcaaaatagatccgtaacttcgggaaaaggattggctctaatgcttgggtgcatcgggccttggtaagaagccctggaaccaggtgaggactgctgactccggtcggtggattttgccaggatctggt-ggggacgacttgggctgccctcgggcgtctggtgtacgcttaacaagcgaattagaactggtacggacaaggggaatctgactgtctaattaaaac
>17075_PB_Mothur-Consension
---------agtcatatgcttgtctcaaagattaagccatgcatgtctaagtataaacaagtttgtactgtgaaactgcgaatggctcattaaatcagttatagtttatttgatgttacattgctacatggataactgtggtaattctagagctaatacatgcaatcaagccccgacttctgggaggggtgtatttattagataaaaaaccaacgcggctcgccgctcccttggtgattcataataacttctcgaatcgcatggccttgtgccggcgatgcttcattcaaatatctgccctatcaactttcgatggtaggatagaggcctaccatggtttcaacgggtaacggggaataagggttcgattccggagagggagcctgagaaacggctaccacatccaaggaaggcagcaggcgcgcaaattacccaatcccgacacggggaggtagtgacaataaataacaatatagggctctttcgggtcttataattggaatgagtacaatttaaatcccttaacgaggaacaattggagggcaagtctggtgccagcagccgcggtaattccagctccaatagcgtatattaaagttgttgcagtt-aaaaagctcgtagttgaacttcagacctggccgggtggtccgcttatcggcgtgtactgtctggctgggccttacttcttggtgagccggtgtgccctttattgggtgcgtcggtgaaccaggacctttaccttgagaaaattagagtgttcaaagcaggcctatgcccgaatacattagcatggaataataaaataggacgtgcggttctattttgttggtttctagagtcgccgtaatgattaatagggatagttgggggcattggtattgagtcgctagaggtgaaattcttggattgactcaagaccaactattgcgaaagcatttgccaaggatgttttcattaatcaagaacgaaggttaggggatcgaaaacgattagataccgttgtagtcttaacagtaaactatgccgactagggatcggatgacctcaattattatgtgtcattcggcaccttacgagaaatcaaagtctttgggttctggggggagtatggtcgcaaggctgaaacttaaaggaattgacggaagggcaccaccaggtgtggagcctgcggcttaatttgactcaacacggggaaactcaccaggtccagacataactaggattgacagattgatagctctttcatgattttatgggtggtggtgcatggccgttcttagttggtggagtgatttgtctggttaattccgataacgaacgagaccttaacctgctaaatagccagatcggcttttgctggtcgccggcttcttagagggactgtcagcgttgcagctgacggaagtttgaggcaataacaggtctgtgatgcccttagatgttctgggccgcacgcgcgctacactgacagagccagcgag-tttttaaccttgaccggaaggtctgggtaatcttgtgaaactctgtcgtgctggggatagagcattgcaattattgctcttcaacgaggaatacctagtaagcgtgagtcatcagctcgcgttgattacgtccctgccctttgtacacaccgcccgtcgctactaccgattgaatggcttagtgaggtctccggattggctttggggatccggcaacggaaccctgttgctgagaagttgatcaaacttggtcatttagaggaagtaaaagtcgtaacaaggtttccgtaggtgaacctgcggaaggatcattatcgaataaaacttgaacaggctgttgctaactcctccaaggagggatacgtgcacgcttgtcatctttatttctccaactgtgcacatacttgtagacctgagaattgatttgattttatcatcgagttggggactgctgtgc-tttttatcaaagtcggctttcccttgtatttttcaggtctatgtcgtttttcacaaacctctgaatctgtttagaatgttgaaccaataaagttttaaatatacaactttcagcaacggatctcttggctctcgcatcgatgaagaacgcagcgaaatgcgataagtaatgtgaattgcagaattcagtgaatcatcgaatctttgaacgcatcttgcgcttcttggtattccgaggagcatgcctgtttgagtgtcatttcaacttgtatcaactacatcatcattcttgatgtggcttggatgtggagga--tttttttttgctggcttttgaattgaagtctgctcctctgaaatgtattagtggtatctgagctgctataggtgtgataaatatctatgcctttggttatgctgattgtgtgctgcttctaacgaaaatgaatcaaagttttctttgacgaatttgacctcaaatcaggtaggactacccgctgaacttaagcatatcaataagcggaggaaaagaaactaacaaggattcccctagtaactgcgagtgaagcgggaaaagctcaaatttgaaatctggcagctcttgaactgtccgagttgtaatctagagaagtgttacctgtgctggaccgtgtacaagtcttctggaatgaagcatcacagagggtgagaatcccgtctttgacacggactgcctgcatgtcatggtgtgctctcgaagagtcgagttgtttgggaatgcagctcaaaatgggtggtaaatgccatctaaagctaaatattggcgagagaccgatagcgaacaagtaccgtgagggaaagatgaaaagtactttggaaagagagttaaacagtacgtgaaattgctgaaagggaaacgcttgaagtcagtcgcgtcggctagaaatcagccttgcttttgcttggtgtactttctggttgacgggtcagcatcaattttgaccactggataaagtcgttgggaatgtggcatcttaggatgtgttatagcccattgtcgcatacggtggttgggattgaggaactcagcacgcccacaatggccgggtttcgaccacgttcgtgcttaggatgctggcataatggctttaatcgacccgtcttgaaacacggaccaaggagtctaacatgcctgcgagtgtttgggtggaaaacccatgcgcgcaatgaaagtgaaagttgagat-ccccttcgct--gggggagcattgacgcccggaccagaccttttgtgacggatccgcggtagagcatgtatgttgggacccgaaagatggtgaactatgcctgaatagggtgaagccagaggaaactctggtggaggctcgtagcgattctgacgtgcaaatcgatcgtcaaatttgggtataggggcgaaagactaatcgaaccatctagtagctggttcctgccgaagtttccctcaggatagcagaaactcattatcagatttatgtggtaaagcgaatgattagaggccttggggttgaaacaaccttaacctattctcaaactttaaatatgtaagaccgagccgtctcttgactggaccgctcgacgattgagagtttctagtgggccatttttggtaagcagaactggcgatgcgggatgaaccgaacgcgaggttaaggtgccggaattcacgctcatcagacaccacaaaaggtgttagttcatctagacagcaggacggtggccatggaagtcggaatccgctaaggagtgtgtaacaactcacctgccgaatgaactagccctgaaaatggatggcgcttaagcgtgatacccatacctcgccgtcagtgttgaagtgacgcactgacgagtaggcaggcgtggaggtcagtgaagaagcctaggcagtgatgctgggtgaaacggcctctagtgcagatcttggtggtagtagcaaatattcaagtgagaaccttgaagactgaagtggagaaaggttccatggtaacagcagttggacatgggtcagtcgatcctaagagatagggaagctccgtttcaaagtgcacgattcttcgtgccacctatcgaaagggaatccggttaaaattccggaaccaggatgtggatctttaacggcaacgtaactgaacttggagacattggcaggggccccgggaagagttatcttttctccttaacagtctaccaccctgaaatcaatttgtttggagctagggttcaatgactggtagagcacaacacttctgttgtgtccggtgcgttcctgacgatccttgaaaatccaagggaatgaataactttcacacctggtcgtactcataaccgcagcaggtctccaaggtgaacagcctctagttgatagaacaatgtagataagggaagtcggcaaaatagatccgtaacttcgggaaaaggattggctctaatgcttgggtgcatcgggccttggtaagaagccctggaaccaggtgaggactgctgactccggtcggtggattttgccaggatctggtgggggacgacttgggctgccctcgggcgtctggtgtacgcttaacaagcgaattagaactggtacggacaaggggaatctgactgtctaattaaaac
