# Supplementary material for: NGSpeciesID: DNA barcode and amplicon consensus generation from long‐read sequencing data
Source: Ecol Evol. 2021 Jan 11;11(3):1392–8. doi: 10.1002/ece3.7146 (PMC7863402; doi:10.1002/ece3.7146)
Supplement: Supplementary file 1 — Supplementary Materials [file ECE3-11-1392-s001.zip › ece37146-sup-0007-FileS7.fasta]

>BC01_Sanger
----ttatatataatttttggagtttgatgtggtatagtaggaacaggcttatcattattaattcgattagaattaggtacagctggtgtattacttgatgatcatttttttaatgtaattgtgactgcacatgcatttgtaataattttttttatagttatacctattataattggaggatttggaaattgaatagttcctttattaattggagctccagatataagttttccacgaataaataatataagattttgattattacctccttcatttgtatttttaattgtttctagtatggttgaaggtggtgcaggaactggttgaacagtttatccacctttaagaggaccagtaggacatgcaggagcctcagtagatttggcta-ttttttctttacatttagcaggtatatcatctattttaggtgctattaatttt-attactactatttttaacatacggtcttctggtataactatagaacgtgtaagactatttgtttgatctattttagtaactgtatttttattactattatctttacctgtacttgctggggctattacaatacttttaactgatcgaaattttaatactagtttttttgatcctgctggaggaggagatccgattttatatcaacatttattt
>BC01_NGSpeciesID_Medaka
aacattatatataatttttggagtttgatgtggtatagtaggaacaggcttatcattattaattcgattagaattaggtacagctggtgtattacttgatgatcatttttttaatgtaattgtgactgcacatgcatttgtaataattttttttatagttatacctattataattggaggatttggaaattgaatagttcctttattaattggagctccagatataagttttccacgaataaataatataagattttgattattacctccttcatttgtatttttaattgtttctagtatggttgaaggtggtgcaggaactggttgaacagtttatccacctttaagaggaccagtaggacatgcaggagcctcagtagatttggcta-ttttttctttacatttagcaggtatatcatctattttaggtgctattaatttt-attactactatttttaacatacggtcttctggtataactatagaacgtgtaagactatttgtttgatctattttagtaactgtatttttattactattatctttacctgtacttgctggggctattacaatacttttaactgatcgaaattttaatactagtttttttgatcctgctggaggaggagatccgattttatatcaacatttattt
>BC01_NGSpeciesID_Racon
aacattatatataatttttggagtttgatgtggtatagtaggaacaggcttatcattattaattcgattagaattaggtacagctggtgtattacttgatgatcatttttttaatgtaattgtgactgcacatgcatttgtaataa-tttttttatagttatacctattataattggaggatttggaaattgaatagttcctttattaattggagctccagatataagttttccacgaataaataatataagattttgattattacctccttcatttgtatttttaattgtttctagtatggttgaaggtggtgcaggaactggttgaacagtttatccacctttaagaggaccagtaggacatgcaggagcctcagtagatttggctatttttttctttacatttagcaggtatatcatctattttaggtgctattaattttaattactactatttttaacatacggtcttctggtataactatagaacgtgtaagactatttgtttgatctattttagtaactgtatttttattactattatctttacctgtacttgctggggctattacaatacttttaactgatcgaaattttaatactagtttttttgatcctgctggaggaggagatccgattttatatcaacatttattt
>BC01_ONTrack
--cattatatataatttttggagtttgatgtggtatagtaggaacaggcttatcattattaattcgattagaattaggtacagctggtgtattacttgatgatcatttttttaatgtaattgtgactgcacatgcatttgtaataa-tttttttatagttatacctattataattggaggatttggaaattgaatagttcctttattaattggagctccagatataagttttccacgaataaataatataagattttgattattacctccttcatttgtatttttaattgtttctagtatggttgaaggtggtgcaggaactggttgaacagtttatccacctttaagaggaccagtaggacatgcaggagcctcagtagatttggcta-ttttttctttacatttagcaggtatatcatctattttaggtgctattaatttt-attactactatttttaacatacggtcttctggtataactatagaacgtgtaagactatttgtttgatctattttagtaactgtatttttattactattatctttacctgtacttgctggggctattacaatacttttaactgatcgaaattttaatactagtttttttgatcctgctggaggaggagatccgattttatatcaacatttattt
>BC01_MIXED_NGSpeciesID_Medaka
aacattatatataatttttggagtttgatgtggtatagtaggaacaggcttatcattattaattcgattagaattaggtacagctggtgtattacttgatgatcatttttttaatgtaattgtgactgcacatgcatttgtaataattttttttatagttatacctattataattggaggatttggaaattgaatagttcctttattaattggagctccagatataagttttccacgaataaataatataagattttgattattacctccttcatttgtatttttaattgtttctagtatggttgaaggtggtgcaggaactggttgaacagtttatccacctttaagaggaccagtaggacatgcaggagcctcagtagatttggcta-ttttttctttacatttagcaggtatatcatctattttaggtgctattaatttt-attactactatttttaacatacggtcttctggtataactatagaacgtgtaagactatttgtttgatctattttagtaactgtatttttattactattatctttacctgtacttgctggggctattacaatacttttaactgatcgaaattttaatactagtttttttgatcctgctggaggaggagatccgattttatatcaacatttattt
