# Supplementary material for: NGSpeciesID: DNA barcode and amplicon consensus generation from long‐read sequencing data
Source: Ecol Evol. 2021 Jan 11;11(3):1392–8. doi: 10.1002/ece3.7146 (PMC7863402; doi:10.1002/ece3.7146)
Supplement: Supplementary file 1 — Supplementary Materials [file ECE3-11-1392-s001.zip › ece37146-sup-0010-FileS10.fasta]

>BC04_Sanger
----------------------------------------------------agaatcttaattcgagctgaattaggaacaccgggggctttaattggagatgatcaaatttataacgtaattgttacagcccatgcattcgttataatttttttcatagtaatacctatcataattgggggatttggaaactgattagttccccttatactaggagcccccgatatagccttccctcgaataaataatataagattttgacttctgcccccttctttaactcttttattaataagaagaatcgcagaaagaggagtaggaacaggatgaacagtttatccccctttatctgcaaatatagctcatagaggttcttctgtagacttagcaatttttag-tttacatcttgccggaatttcgtctattctaggagcagtaaattttattacaacagtaattaatatacgatctcccggaataaatttagaccggatgcctttatttgtttgatcagttgctattactgctcttcttcttttgttatctttacctgttttagcaggagctatcactatactattaactgaccgaaatcttaatacatctttttttgacccagcgggagggggagatcctattttatatcaacacttattc
>BC04_NGSpeciesID_Medaka
aacattatattttatcctaggatcatgatcaggaatactaggaatagcactaagaatcttaattcgagctgaattaggaacaccgggggctttaattggagatgatcaaatttataacgtaattgttacagcccatgcattcgttataatttttttcatagtaatacctatcataattgggggatttggaaactgattagttccccttatactaggagcccccgatatagccttccctcgaataaataatataagattttgacttctgcccccttctttaactcttttattaataagaagaatcgcagaaagaggagtaggaacaggatgaacagtttatccccctttatctgcaaatatagctcatagaggttcttctgtagacttagcaatttttag-tttacatcttgccggaatttcgtctattctaggagcagtaaattttattacaacagtaattaatatacgatctcccggaataaatttagaccggatgcctttatttgtttgatcagttgctattactgctcttcttcttttgttatctttacctgttttagcaggagctatcactatactattaactgaccgaaatcttaatacatctttttttgacccagcgggagggggagatcctattttatatcaacacttattc
>BC04_NGSpeciesID_Racon
aacattatattttatcctaggatcatgatcaggaatactaggaataacactaagaatcttaattcgagctgaattaggaacaccgggggctttaattggagatgatcaaatttataacgtaattgttacagcccatgcattcgttataatttttttcatagtaatacctatcataattgggggatttggaaactgattagttccccttatactaggagcccccgatatagccttccctcgaataaataatataagattttgacttctgcccccttctttaactcttttattaataagaagaatcgcagaaagaggagtaggaacaggatgaacagtttatccccctttatctgcaaatatagctcatagaggttcttctgtagacttagcaatttttagttttacatcttgccggaatttcgtctattctaggagcagtaaattttattacaacagtaattaatatacgatctcccggaataaatttagaccggatgcctttatttgtttgatcagttgctattactgctcttcttcttttgttatctttacctgttttagcaggagctatcactatactattaactgaccgaaatcttaatacatc-ttttttgacccagcggga--gggagat-ctattttatatcaacacttattc
>BC04_ONTrack
--cattatattttatcctaggatcatgatcaggaatactaggaatagcactaagaatcttaattcgagctgaattaggaacaccgggggctttaattggagatgatcaaatttataacgtaattgttacagcccatgcattcgttataatttttttcatagtaatacctatcataattgggggatttggaaactgattagttccccttatactaggagcccccgatatagccttccctcgaataaataatataagattttgacttctgcccccttctttaactcttttattaataagaagaatcgcagaaagaggagtaggaacaggatgaacagtttatccccctttatctgcaaatatagctcatagaggttcttctgtagacttagcaatttttag-tttacatcttgccggaatttcgtctattctaggagcagtaaattttattacaacagtaattaatatacgatctcccggaataaatttagaccggatgcctttatttgtttgatcagttgctattactgctcttcttcttttgttatctttacctgttttagcaggagctatcactatactattaactgaccgaaatcttaatacatctttttttgacccagcgggagggggagatcctattttatatcaacacttattc
>BC04_MIXED_NGSpeciesID_Medaka
aacattatattttatcctaggatcatgatcaggaatactaggaatagcactaagaatcttaattcgagctgaattaggaacaccgggggctttaattggagatgatcaaatttataacgtaattgttacagcccatgcattcgttataatttttttcatagtaatacctatcataattgggggatttggaaactgattagttccccttatactaggagcccccgatatagccttccctcgaataaataatataagattttgacttctgcccccttctttaactcttttattaataagaagaatcgcagaaagaggggtaggaacaggatgaacagtttatccccctttatctgcaaatatagctcatagaggttcttctgtagacttagcaatttttag-tttacatcttgccggaatttcgtctattctaggagcagtaaattttattacaacagtaattaatatacgatctcccggaataaatttagaccggatgcctttatttgtttgatcagttgctattactgctcttcttcttttgttatctttacctgttttagcaggagctatcactatactattaactgaccgaaatcttaatacatc-ttttttgacccagcggga--gggagatcctattttatatcaacacttattc
