# Supplementary material for: NGSpeciesID: DNA barcode and amplicon consensus generation from long‐read sequencing data
Source: Ecol Evol. 2021 Jan 11;11(3):1392–8. doi: 10.1002/ece3.7146 (PMC7863402; doi:10.1002/ece3.7146)
Supplement: Supplementary file 1 — Supplementary Materials [file ECE3-11-1392-s001.zip › ece37146-sup-0012-FileS12.fasta]

>BC06_Sanger
----------------------------------------------------------------------------------ccaggagctctaattggggatgatcaaatttacaatgtaattgttacagcccatgcatttgttataatttttttcatagttatacccattataattggaggattcggaaactgattagttccccttatatta--ggtgcaccagatatagcatttccacgaataaataatataagattctgattactccccccgtccttaactttacttctaataagaagaatagtagaaagaggtgtgggaacaggatgaactgtatatcccccattatcagccaatattgcccatagaggatcctcagttgacttagcaatttttagtcttcacttagctggtatctcctcaattcttggggcagccaattttattacaactgttattaatatacgagcgcctggaataacattcgaccgcatacccctatttgtttgatctgtagtaattacagccctattactacttttgtccctacctgtattagcaggagccattactatattattaaccgaccgaaacttaaacacctcattctttgaccccgctggaggaggtgatccaattctataccaacatctcttc
>BC06_NGSpeciesID_Medaka
aactctatactttattcttgggtcatgatctggaatactaggaatagcactaagattattgattcgtgctgaactaggaacaccaggagctctaattggggatgatcaaatttacaatgtaattgttacagcccatgcatttgttataatttttttcatagttatacccattataattggaggattcggaaactgattagttccccttatatta--ggtgcaccagatatagcatttccacgaataaataatataagattctgattact-cccccgtccttaactttacttctaataagaagaatagtagaaagaggtgtgggaacaggatgaactgtatatcccccattatcagccaatattgcccatagaggatcctcagttgacttagcaatttttagtcttcacttagctggtatctcctcaattcttggggcagccaattttattacaactgttattaatatacgagcgcctggaataacattcgaccgcatacccctatttgtttgatctgtagtaattacagccctattactacttttgtccctacctgtattagcaggagccattactatattattaaccgaccgaaacttaaacacctcattctttgaccccgctggaggaggtgatccaattctataccaacatctcttc
>BC06_NGSpeciesID_Racon
aactctatactttattcttgggtcatgatctggaatactaggaatagcactaagattattgattcgtgctgaactaggaacaccaggagctctaattggggatgatcaaatttacaatgtaattgttacagcccatgcatttgttataatttttttcatagttatacccattataattggaggattcggaaactgattagttccccttatattaggggtgcaccagatatagcatttccacgaataaataatataagattctgattactccccccgtccttaactttacttctaataagaagaatagtagaaagaggtgtgggaacaggatgaactgtatatcccccattatcagccaatattgcccatagaggatcctcagttgacttagcaatttttagtcttcacttagctggtatctcctcaattcttggggcagccaattttattacaactgttattaatatacgagcgcctggaataacattcgaccgcatacccctatttgtttgatctgtagtaattacagccctattactacttttgtccctacctgtattagcaggagccattactatattattaaccgaccgaaacttaaacacctcattctttgaccccgctggaggaggtgatccaattctataccaacatctcttc
>BC06_ONTrack
-actctatactttattcttgggtcatgatctggaatactaggaatagcactaagattattgattcgtgctgaactaggaacaccaggagctctaattggggatgatcaaatttacaatgtaattgttacagcccatgcatttgttataatttttttcatagttatacccattataattggaggattcggaaactgattagttccccttatatta--ggtgcaccagatatagcatttccacgaataaataatataagattctgattact-cccccgtccttaactttacttctaataagaagaatagtagaaagaggtgtgggaacaggatgaactgtatatcccccattatcagccaatattgcccatagaggatcctcagttgacttagcaatttttagtcttcacttagctggtatctcctcaattcttggggcagccaattttattacaactgttattaatatacgagcgcctggaataacattcgaccgcatacccctatttgtttgatctgtagtaattacagccctattactacttttgtccctacctgtattagcaggagccattactatattattaaccgaccgaaacttaaacacctcattctttgaccccgctggaggaggtgatccaattctataccaacatctcttc
>BC06_MIXED_NGSpeciesID_Medaka
aactctatactttattcttgggtcatgatctggaatactaggaatagcactaagattattgattcgtgctgaactaggaacaccaggagctctaattggggatgatcaaatttacaatgtaattgttacagcccatgcatttgttataatttttttcatagttatacccattataattggaggattcggaaactgattagttccccttatatta--ggtgcaccagatatagcatttccacgaataaataatataagattctgattact-cccccgtccttaactttacttctaataagaagaatagtagaaagaggtgtgggaacaggatgaactgtatatcccccattatcagccaatattgcccatagaggatcctcagttgacttagcaatttttagtcttcacttagctggtatctcctcaattcttggggcagccaattttattacaactgttattaatatacgagcgcctggaataacattcgaccgcatacccctatttgtttgatctgtagtaattacagccctattactacttttgtccctacctgtattagcaggagccattactatattattaaccgaccgaaacttaaacacctcattctttgaccccgctggaggaggtgatccaattctataccaacatctcttc
