# Supplementary material for: NGSpeciesID: DNA barcode and amplicon consensus generation from long‐read sequencing data
Source: Ecol Evol. 2021 Jan 11;11(3):1392–8. doi: 10.1002/ece3.7146 (PMC7863402; doi:10.1002/ece3.7146)
Supplement: Supplementary file 1 — Supplementary Materials [file ECE3-11-1392-s001.zip › ece37146-sup-0013-FileS13.fasta]

>BC07_Sanger
---------------------------------------------------------------------------------cacccggaagtttaattggggatgaccaaatttataatgtcattgtcaccgcccatgcatttattatgattttctttatagttataccaattataattggaggattcggtaattgattagtccctttaatactaggagcccctgatatagcattcccccgaataaataatataagattttggcttcttcccccctctctaacacttttactaataagaagaattgtagaaaatggagcaggaactggttgaacagtatacccacccctttcagctaatattgcccatagaggctcttcagtagatttagctatttttagtctccatttagcaggaatttcgtcaattttaggagctgtaaattttattacaaccgtaattaatatacgaagagcaggaatatcttttgataaaatacctttatttgtatgagcagtagctattacagctttattattacttctatctttacctgtattagcaggagcaattactatacttttaacagatcgaaatttaaatacctctttttttgac------------------------------------------
>BC07_NGSpeciesID_Medaka
tacgttatattttattttttggggcttgagcaggaatagttggaacttctttaagaatcttaattcgagcagaattagggacacccggaagtttaattggggatgaccaaatttataatgtcattgtcaccgcccatgcatttattatgattttctttatagttataccaattataattggaggattcggtaattgattagtccctttaatactaggagcccctgatatagcattcccccgaataaataatataagattttggcttcttcccccctctctaacacttttactaataagaagaattgtagaaaatggagcaggaactggttgaacagtatacccacccctttcagctaatattgcccatagaggctcttcagtagatttagctatttttagtctccatttagcaggaatttcgtcaattttaggagctgtaaattttattacaaccgtaattaatatacgaagagcaggaatatcttttgataaaatacctttatttgtatgagcagtagctattacagctttattattacttctatctttacctgtattagcaggagcaattactatacttttaacagatcgaaatttaaatacctctttttttgacccagcaggt-ggggagaccctattctttatcaacatttattt
>BC07_NGSpeciesID_Racon
tacgttatatttta-tttttggggcttgagcaggaatagttggaacttctttaagaatcttaattcgagcagaattagggacacccggaagtttaattggggatgaccaaatttataatgtcattgtcaccgcccatgcatttattatgattttctttatagttataccaattataattggaggattcggtaattgattagtccctttaatactaggagcccctgatatagcatt-ccccgaataaataatataagattttggcttctt-ccccctctctaacacttttactaataagaagaattgtagaaaatggagcaggaactggttgaacagtatacccacccctttcagctaatattgcccatagaggctcttcagtagatttagctatttttagtctccatttagcaggaatttcgtcaattttaggagctgtaaattttattacaaccgtaattaatatacgaagagcaggaatatcttttgataaaatacctttatttgtatgagcagtagctattacagctttattattacttctatctttacctgtattagcaggagcaattactatacttttaacagatcgaaatttaaatacctc-ttttttgacccagcaggt-ggggagaccctattctttatcaacatttattt
>BC07_ONTrack
--cgttatatttta-tttttggggcttgagcaggaatagttggaacttctttaagaatcttaattcgagcagaattagggacacccggaagtttaattggggatgaccaaatttataatgtcattgtcaccgcccatgcatttattatgattttctttatagttataccaattataattggaggattcggtaattgattagtccctttaatactaggagcccctgatatagcattcccccgaataaataatataagattttggcttcttcccccctctctaacacttttactaataagaagaattgtagaaaatggagcaggaactggttgaacagtatacccacccctttcagctaatattgcccatagaggctcttcagtagatttagctatttttagtctccatttagcaggaatttcgtcaattttaggagctgtaaattttattacaaccgtaattaatatacgaagagcaggaatatcttttgataaaatacctttatttgtatgagcagtagctattacagctttattattacttctatctttacctgtattagcaggagcaattactatacttttaacagatcgaaatttaaatacctctttttttgacccagcaggtgggggagaccctattctttatcaacatttatt-
>BC07_MIXED_NGSpeciesID_Medaka
tacgttatatttta-attttggggcttgagcaggaatagttggaacttctttaagaatcttaattcgagcagaattagggacacccggaagtttaattggggatgaccaaatttataatgtcattgtcaccgcccatgcatttattatgattttctttatagttataccaattataattggaggattcggtaattgattagtccctttaatactaggagcccctgatatagcattcccccgaataaataatataagattttggcttctt-ccccctctctaacacttttactaataagaagaattgtagaaaatggagcaggaactggttgaacagtatacccacccctttcagctaatattgcccatagaggctcttcagtagatttagctatttttagtctccatttagcaggaatttcgtcaattttaggagctgtaaattttattacaaccgtaattaatatacgaagagcaggaatatcttttgataaaatacctttatttgtatgagcagtagctattacagctttattattacttctatctttacctgtattagcaggagcaattactatacttttaacagatcgaaatttaaatacctc-ttttttgacccagcaggt-ggggagaccctattctttatcaacatttattt
